# Supplementary material for: Somatosensory cortex participates in the consolidation of human motor memory
Source: PLoS Biol. 2019 Oct 15;17(10):e3000469. doi: 10.1371/journal.pbio.3000469 (PMC6793938; doi:10.1371/journal.pbio.3000469)
Supplement: S1 Data — (XLSX) [file pbio.3000469.s001.xlsx]

## Sheet: Fig_1E
subjnum	session	trialnum	datapoint	groupName	actual_force	ideal_force
5	learning	10	1	somatosensory-abrupt	0.192561	0.0498778
5	learning	10	2	somatosensory-abrupt	0.173056	0.0644839
5	learning	10	3	somatosensory-abrupt	0.167199	0.0750935
5	learning	10	4	somatosensory-abrupt	0.158488	0.0545554
5	learning	10	5	somatosensory-abrupt	0.156698	0.0678839
5	learning	10	6	somatosensory-abrupt	0.138211	0.077565
5	learning	10	7	somatosensory-abrupt	0.119282	0.0563509
5	learning	10	8	somatosensory-abrupt	0.112427	0.040939
5	learning	10	9	somatosensory-abrupt	0.0865433	0.0579924
5	learning	10	10	somatosensory-abrupt	0.107393	0.0943024
5	learning	10	11	somatosensory-abrupt	0.135189	0.0924329
5	learning	10	12	somatosensory-abrupt	0.0914347	0.0954046
5	learning	10	13	somatosensory-abrupt	0.0599573	0.0975616
5	learning	10	14	somatosensory-abrupt	0.0613229	0.0708785
5	learning	10	15	somatosensory-abrupt	0.083434	0.0514933
5	learning	10	16	somatosensory-abrupt	0.129098	0.065663
5	learning	10	17	somatosensory-abrupt	0.137327	0.0759558
5	learning	10	18	somatosensory-abrupt	0.100744	0.0551819
5	learning	10	19	somatosensory-abrupt	0.0879284	0.0683446
5	learning	10	20	somatosensory-abrupt	0.0742827	0.0779054
5	learning	10	21	somatosensory-abrupt	0.108298	0.0805238
5	learning	10	22	somatosensory-abrupt	0.199314	0.110682
5	learning	10	23	somatosensory-abrupt	0.196366	0.108665
5	learning	10	24	somatosensory-abrupt	0.162939	0.0789453
5	learning	10	25	somatosensory-abrupt	0.156012	0.0856118
5	learning	10	26	somatosensory-abrupt	0.130516	0.0904529
5	learning	10	27	somatosensory-abrupt	0.140078	0.0896436
5	learning	10	28	somatosensory-abrupt	0.140052	0.117314
5	learning	10	29	somatosensory-abrupt	0.092041	0.113486
5	learning	10	30	somatosensory-abrupt	0.0884462	0.0824475
5	learning	10	31	somatosensory-abrupt	0.111166	0.112093
5	learning	10	32	somatosensory-abrupt	0.145963	0.133626
5	learning	10	33	somatosensory-abrupt	0.17588	0.125342
5	learning	10	34	somatosensory-abrupt	0.124166	0.14326
5	learning	10	35	somatosensory-abrupt	0.0659831	0.156278
5	learning	10	36	somatosensory-abrupt	0.0606131	0.141798
5	learning	10	37	somatosensory-abrupt	0.0899971	0.131283
5	learning	10	38	somatosensory-abrupt	0.192393	0.147581
5	learning	10	39	somatosensory-abrupt	0.263191	0.159423
5	learning	10	40	somatosensory-abrupt	0.233687	0.144086
5	learning	10	41	somatosensory-abrupt	0.229375	0.156893
5	learning	10	42	somatosensory-abrupt	0.23614	0.16619
5	learning	10	43	somatosensory-abrupt	0.252697	0.149008
5	learning	10	44	somatosensory-abrupt	0.303077	0.188744
5	learning	10	45	somatosensory-abrupt	0.318207	0.189335
5	learning	10	46	somatosensory-abrupt	0.307533	0.18978
5	learning	10	47	somatosensory-abrupt	0.281774	0.21837
5	learning	10	48	somatosensory-abrupt	0.271657	0.186918
5	learning	10	49	somatosensory-abrupt	0.351733	0.188029
5	learning	10	50	somatosensory-abrupt	0.383764	0.217107
5	learning	10	51	somatosensory-abrupt	0.31356	0.186003
5	learning	10	52	somatosensory-abrupt	0.282427	0.18737
5	learning	10	53	somatosensory-abrupt	0.274971	0.216637
5	learning	10	54	somatosensory-abrupt	0.303718	0.237913
5	learning	10	55	somatosensory-abrupt	0.373035	0.253367
5	learning	10	56	somatosensory-abrupt	0.365795	0.240641
5	learning	10	57	somatosensory-abrupt	0.310776	0.255363
5	learning	10	58	somatosensory-abrupt	0.3051	0.266057
5	learning	10	59	somatosensory-abrupt	0.333444	0.273839
5	learning	10	60	somatosensory-abrupt	0.390068	0.279489
5	learning	10	61	somatosensory-abrupt	0.419707	0.283607
5	learning	10	62	somatosensory-abrupt	0.379166	0.286594
5	learning	10	63	somatosensory-abrupt	0.349458	0.288778
5	learning	10	64	somatosensory-abrupt	0.354245	0.29036
5	learning	10	65	somatosensory-abrupt	0.424209	0.295849
5	learning	10	66	somatosensory-abrupt	0.529951	0.295504
5	learning	10	67	somatosensory-abrupt	0.541709	0.29527
5	learning	10	68	somatosensory-abrupt	0.49984	0.323405
5	learning	10	69	somatosensory-abrupt	0.471175	0.315541
5	learning	10	70	somatosensory-abrupt	0.450718	0.309841
5	learning	10	71	somatosensory-abrupt	0.454733	0.305695
5	learning	10	72	somatosensory-abrupt	0.46295	0.331015
5	learning	10	73	somatosensory-abrupt	0.42692	0.349399
5	learning	10	74	somatosensory-abrupt	0.402273	0.334461
5	learning	10	75	somatosensory-abrupt	0.397938	0.323603
5	learning	10	76	somatosensory-abrupt	0.379491	0.315728
5	learning	10	77	somatosensory-abrupt	0.374556	0.338328
5	learning	10	78	somatosensory-abrupt	0.338882	0.354756
5	learning	10	79	somatosensory-abrupt	0.298284	0.362373
5	learning	10	80	somatosensory-abrupt	0.295033	0.343908
5	learning	10	81	somatosensory-abrupt	0.301575	0.358842
5	learning	10	82	somatosensory-abrupt	0.335871	0.393691
5	learning	10	83	somatosensory-abrupt	0.338093	0.419036
5	learning	10	84	somatosensory-abrupt	0.268523	0.437452
5	learning	10	85	somatosensory-abrupt	0.232055	0.426831
5	learning	10	86	somatosensory-abrupt	0.236902	0.447473
5	learning	10	87	somatosensory-abrupt	0.274674	0.458145
5	learning	10	88	somatosensory-abrupt	0.341246	0.465926
5	learning	10	89	somatosensory-abrupt	0.347617	0.499935
5	learning	10	90	somatosensory-abrupt	0.332709	0.524664
5	learning	10	91	somatosensory-abrupt	0.35414	0.542648
5	learning	10	92	somatosensory-abrupt	0.380298	0.579786
5	learning	10	93	somatosensory-abrupt	0.414914	0.606775
5	learning	10	94	somatosensory-abrupt	0.450866	0.602368
5	learning	10	95	somatosensory-abrupt	0.481084	0.627563
5	learning	10	96	somatosensory-abrupt	0.51458	0.645875
5	learning	10	97	somatosensory-abrupt	0.544922	0.654909
5	learning	10	98	somatosensory-abrupt	0.571365	0.689867
5	learning	10	99	somatosensory-abrupt	0.649012	0.743703
5	learning	10	100	somatosensory-abrupt	0.735096	0.75443
5	learning	10	101	somatosensory-abrupt	0.756881	0.762306
5	learning	10	102	somatosensory-abrupt	0.769315	0.796421
5	learning	10	103	somatosensory-abrupt	0.785448	0.821277
5	learning	10	104	somatosensory-abrupt	0.802148	0.839348
5	learning	10	105	somatosensory-abrupt	0.837852	0.880975
5	learning	10	106	somatosensory-abrupt	0.84807	0.935343
5	learning	10	107	somatosensory-abrupt	0.828792	0.950801
5	learning	10	108	somatosensory-abrupt	0.831896	0.990532
5	learning	10	109	somatosensory-abrupt	0.854966	1.04357
5	learning	10	110	somatosensory-abrupt	0.882402	1.08219
5	learning	10	111	somatosensory-abrupt	0.902175	1.11032
5	learning	10	112	somatosensory-abrupt	0.891799	1.1593
5	learning	10	113	somatosensory-abrupt	0.884184	1.22344
5	learning	10	114	somatosensory-abrupt	0.89216	1.29432
5	learning	10	115	somatosensory-abrupt	0.92113	1.3459
5	learning	10	116	somatosensory-abrupt	0.97847	1.35933
5	learning	10	117	somatosensory-abrupt	0.993727	1.42191
5	learning	10	118	somatosensory-abrupt	0.962674	1.49597
5	learning	10	119	somatosensory-abrupt	0.952389	1.54997
5	learning	10	120	somatosensory-abrupt	0.971551	1.5893
5	learning	10	121	somatosensory-abrupt	1.01975	1.64664
5	learning	10	122	somatosensory-abrupt	1.07465	1.71694
5	learning	10	123	somatosensory-abrupt	1.07097	1.73967
5	learning	10	124	somatosensory-abrupt	1.03608	1.80922
5	learning	10	125	somatosensory-abrupt	0.99786	1.88846
5	learning	10	126	somatosensory-abrupt	0.968264	1.94632
5	learning	10	127	somatosensory-abrupt	0.973283	1.98852
5	learning	10	128	somatosensory-abrupt	0.933875	2.01946
5	learning	10	129	somatosensory-abrupt	0.866684	2.0951
5	learning	10	130	somatosensory-abrupt	0.836132	2.17893
5	learning	10	131	somatosensory-abrupt	0.813333	2.21577
5	learning	10	132	somatosensory-abrupt	0.799503	2.26724
5	learning	10	133	somatosensory-abrupt	0.795597	2.3335
5	learning	10	134	somatosensory-abrupt	0.771659	2.41076
5	learning	10	135	somatosensory-abrupt	0.738226	2.49151
5	learning	10	136	somatosensory-abrupt	0.7119	2.55061
5	learning	10	137	somatosensory-abrupt	0.688038	2.64707
5	learning	10	138	somatosensory-abrupt	0.685181	2.6887
5	learning	10	139	somatosensory-abrupt	0.668144	2.72382
5	learning	10	140	somatosensory-abrupt	0.63805	2.8072
5	learning	10	141	somatosensory-abrupt	0.662615	2.86389
5	learning	10	142	somatosensory-abrupt	0.715606	2.90552
5	learning	10	143	somatosensory-abrupt	0.788658	2.99394
5	learning	10	144	somatosensory-abrupt	0.858928	3.08308
5	learning	10	145	somatosensory-abrupt	0.881682	3.14847
5	learning	10	146	somatosensory-abrupt	0.898576	3.22534
5	learning	10	147	somatosensory-abrupt	0.921631	3.28175
5	learning	10	148	somatosensory-abrupt	0.955833	3.34793
5	learning	10	149	somatosensory-abrupt	1.01664	3.39649
5	learning	10	150	somatosensory-abrupt	1.05198	3.46146
5	learning	10	151	somatosensory-abrupt	1.06729	3.5628
5	learning	10	152	somatosensory-abrupt	1.11009	3.58337
5	learning	10	153	somatosensory-abrupt	1.16036	3.62817
5	learning	10	154	somatosensory-abrupt	1.21772	3.71488
5	learning	10	155	somatosensory-abrupt	1.31256	3.74961
5	learning	10	156	somatosensory-abrupt	1.39508	3.82943
5	learning	10	157	somatosensory-abrupt	1.42503	3.91709
5	learning	10	158	somatosensory-abrupt	1.44181	3.95685
5	learning	10	159	somatosensory-abrupt	1.48517	4.01564
5	learning	10	160	somatosensory-abrupt	1.56886	4.08391
5	learning	10	161	somatosensory-abrupt	1.63729	4.13431
5	learning	10	162	somatosensory-abrupt	1.66504	4.20099
5	learning	10	163	somatosensory-abrupt	1.68737	4.25016
5	learning	10	164	somatosensory-abrupt	1.72639	4.31613
5	learning	10	165	somatosensory-abrupt	1.79754	4.3647
5	learning	10	166	somatosensory-abrupt	1.86701	4.43042
5	learning	10	167	somatosensory-abrupt	1.89949	4.5331
5	learning	10	168	somatosensory-abrupt	1.92919	4.55443
5	learning	10	169	somatosensory-abrupt	1.96179	4.60032
5	learning	10	170	somatosensory-abrupt	2.00138	4.68886
5	learning	10	171	somatosensory-abrupt	2.07938	4.75424
5	learning	10	172	somatosensory-abrupt	2.14293	4.77762
5	learning	10	173	somatosensory-abrupt	2.18577	4.82518
5	learning	10	174	somatosensory-abrupt	2.23979	4.88999
5	learning	10	175	somatosensory-abrupt	2.28407	4.90875
5	learning	10	176	somatosensory-abrupt	2.3477	4.94859
5	learning	10	177	somatosensory-abrupt	2.4304	4.98278
5	learning	10	178	somatosensory-abrupt	2.47872	5.00878
5	learning	10	179	somatosensory-abrupt	2.48416	5.08346
5	learning	10	180	somatosensory-abrupt	2.46804	5.16836
5	learning	10	181	somatosensory-abrupt	2.44308	5.17625
5	learning	10	182	somatosensory-abrupt	2.43901	5.18329
5	learning	10	183	somatosensory-abrupt	2.40744	5.21456
5	learning	10	184	somatosensory-abrupt	2.33564	5.21312
5	learning	10	185	somatosensory-abrupt	2.2902	5.26826
5	learning	10	186	somatosensory-abrupt	2.28084	5.30921
5	learning	10	187	somatosensory-abrupt	2.29031	5.31491
5	learning	10	188	somatosensory-abrupt	2.28045	5.34546
5	learning	10	189	somatosensory-abrupt	2.23556	5.37312
5	learning	10	190	somatosensory-abrupt	2.1723	5.39433
5	learning	10	191	somatosensory-abrupt	2.10592	5.40651
5	learning	10	192	somatosensory-abrupt	2.0513	5.44635
5	learning	10	193	somatosensory-abrupt	2.01893	5.47632
5	learning	10	194	somatosensory-abrupt	1.98532	5.46943
5	learning	10	195	somatosensory-abrupt	1.94627	5.46986
5	learning	10	196	somatosensory-abrupt	1.92134	5.50122
5	learning	10	197	somatosensory-abrupt	1.90948	5.52066
5	learning	10	198	somatosensory-abrupt	1.93683	5.48034
5	learning	10	199	somatosensory-abrupt	1.94725	5.50792
5	learning	10	200	somatosensory-abrupt	1.92049	5.52868
5	learning	10	201	somatosensory-abrupt	1.90349	5.49381
5	learning	10	202	somatosensory-abrupt	1.88043	5.49508
5	learning	10	203	somatosensory-abrupt	1.8632	5.4927
5	learning	10	204	somatosensory-abrupt	1.86631	5.49202
5	learning	10	205	somatosensory-abrupt	1.86042	5.49693
5	learning	10	206	somatosensory-abrupt	1.84841	5.4757
5	learning	10	207	somatosensory-abrupt	1.86238	5.45703
5	learning	10	208	somatosensory-abrupt	1.89808	5.41411
5	learning	10	209	somatosensory-abrupt	1.95858	5.38846
5	learning	10	210	somatosensory-abrupt	1.96781	5.37052
5	learning	10	211	somatosensory-abrupt	1.92871	5.32838
5	learning	10	212	somatosensory-abrupt	1.92995	5.29853
5	learning	10	213	somatosensory-abrupt	1.95165	5.27785
5	learning	10	214	somatosensory-abrupt	2.02977	5.28954
5	learning	10	215	somatosensory-abrupt	2.09781	5.24266
5	learning	10	216	somatosensory-abrupt	2.06881	5.18366
5	learning	10	217	somatosensory-abrupt	2.05934	5.16748
5	learning	10	218	somatosensory-abrupt	2.07778	5.13054
5	learning	10	219	somatosensory-abrupt	2.08925	5.0742
5	learning	10	220	somatosensory-abrupt	2.12809	5.02964
5	learning	10	221	somatosensory-abrupt	2.13065	4.97195
5	learning	10	222	somatosensory-abrupt	2.1286	4.90478
5	learning	10	223	somatosensory-abrupt	2.16489	4.88274
5	learning	10	224	somatosensory-abrupt	2.17462	4.83686
5	learning	10	225	somatosensory-abrupt	2.19093	4.77829
5	learning	10	226	somatosensory-abrupt	2.21625	4.73626
5	learning	10	227	somatosensory-abrupt	2.21005	4.64544
5	learning	10	228	somatosensory-abrupt	2.21473	4.58011
5	learning	10	229	somatosensory-abrupt	2.23102	4.50695
5	learning	10	230	somatosensory-abrupt	2.26762	4.45452
5	learning	10	231	somatosensory-abrupt	2.32952	4.41242
5	learning	10	232	somatosensory-abrupt	2.33685	4.32577
5	learning	10	233	somatosensory-abrupt	2.31832	4.26329
5	learning	10	234	somatosensory-abrupt	2.34097	4.18778
5	learning	10	235	somatosensory-abrupt	2.36859	4.10721
5	learning	10	236	somatosensory-abrupt	2.4174	4.0491
5	learning	10	237	somatosensory-abrupt	2.45835	3.97668
5	learning	10	238	somatosensory-abrupt	2.44322	3.8939
5	learning	10	239	somatosensory-abrupt	2.42132	3.86479
5	learning	10	240	somatosensory-abrupt	2.40929	3.8133
5	learning	10	241	somatosensory-abrupt	2.43663	3.74575
5	learning	10	242	somatosensory-abrupt	2.50964	3.67065
5	learning	10	243	somatosensory-abrupt	2.54192	3.58587
5	learning	10	244	somatosensory-abrupt	2.52813	3.5245
5	learning	10	245	somatosensory-abrupt	2.52397	3.4803
5	learning	10	246	somatosensory-abrupt	2.51245	3.41771
5	learning	10	247	somatosensory-abrupt	2.55855	3.34631
5	learning	10	248	somatosensory-abrupt	2.61153	3.29463
5	learning	10	249	somatosensory-abrupt	2.59339	3.25304
5	learning	10	250	somatosensory-abrupt	2.59107	3.25378
5	learning	10	251	somatosensory-abrupt	2.59874	3.19747
5	learning	10	252	somatosensory-abrupt	2.62141	3.09979
5	learning	10	253	somatosensory-abrupt	2.68491	3.05979
5	learning	10	254	somatosensory-abrupt	2.69674	3.02652
5	learning	10	255	somatosensory-abrupt	2.661	2.94545
5	learning	10	256	somatosensory-abrupt	2.65993	2.91759
5	learning	10	257	somatosensory-abrupt	2.67196	2.89745
5	learning	10	258	somatosensory-abrupt	2.68766	2.85233
5	learning	10	259	somatosensory-abrupt	2.68529	2.8197
5	learning	10	260	somatosensory-abrupt	2.61507	2.7698
5	learning	10	261	somatosensory-abrupt	2.54892	2.76016
5	learning	10	262	somatosensory-abrupt	2.5177	2.75331
5	learning	10	263	somatosensory-abrupt	2.48327	2.72213
5	learning	10	264	somatosensory-abrupt	2.48805	2.69966
5	learning	10	265	somatosensory-abrupt	2.46063	2.65266
5	learning	10	266	somatosensory-abrupt	2.33106	2.61872
5	learning	10	267	somatosensory-abrupt	2.23215	2.59859
5	learning	10	268	somatosensory-abrupt	2.18934	2.55329
5	learning	10	269	somatosensory-abrupt	2.16388	2.5779
5	learning	10	270	somatosensory-abrupt	2.11775	2.5694
5	learning	10	271	somatosensory-abrupt	2.00648	2.53262
5	learning	10	272	somatosensory-abrupt	1.92786	2.53244
5	learning	10	273	somatosensory-abrupt	1.86825	2.50604
5	learning	10	274	somatosensory-abrupt	1.78766	2.51793
5	learning	10	275	somatosensory-abrupt	1.72762	2.49577
5	learning	10	276	somatosensory-abrupt	1.64955	2.44896
5	learning	10	277	somatosensory-abrupt	1.54457	2.446
5	learning	10	278	somatosensory-abrupt	1.45884	2.44398
5	learning	10	279	somatosensory-abrupt	1.40253	2.44269
5	learning	10	280	somatosensory-abrupt	1.39206	2.41091
5	learning	10	281	somatosensory-abrupt	1.36791	2.41454
5	learning	10	282	somatosensory-abrupt	1.25141	2.42169
5	learning	10	283	somatosensory-abrupt	1.13169	2.36513
5	learning	10	284	somatosensory-abrupt	1.06429	2.3507
5	learning	10	285	somatosensory-abrupt	1.02169	2.34477
5	learning	10	286	somatosensory-abrupt	1.01455	2.34062
5	learning	10	287	somatosensory-abrupt	0.995841	2.33325
5	learning	10	288	somatosensory-abrupt	0.936514	2.29704
5	learning	10	289	somatosensory-abrupt	0.867534	2.27085
5	learning	10	290	somatosensory-abrupt	0.808433	2.25194
5	learning	10	291	somatosensory-abrupt	0.80188	2.23832
5	learning	10	292	somatosensory-abrupt	0.809652	2.25513
5	learning	10	293	somatosensory-abrupt	0.74796	2.23639
5	learning	10	294	somatosensory-abrupt	0.70818	2.19637
5	learning	10	295	somatosensory-abrupt	0.723421	2.19397
5	learning	10	296	somatosensory-abrupt	0.746363	2.1879
5	learning	10	297	somatosensory-abrupt	0.798525	2.18805
5	learning	10	298	somatosensory-abrupt	0.831332	2.18829
5	learning	10	299	somatosensory-abrupt	0.849574	2.1575
5	learning	10	300	somatosensory-abrupt	0.899862	2.13528
5	learning	10	301	somatosensory-abrupt	0.939019	2.11919
5	learning	10	302	somatosensory-abrupt	1.00936	2.10766
5	learning	10	303	somatosensory-abrupt	1.10854	2.09934
5	learning	10	304	somatosensory-abrupt	1.15132	2.09344
5	learning	10	305	somatosensory-abrupt	1.17996	2.08922
5	learning	10	306	somatosensory-abrupt	1.23763	2.08631
5	learning	10	307	somatosensory-abrupt	1.32453	2.08425
5	learning	10	308	somatosensory-abrupt	1.45349	2.08291
5	learning	10	309	somatosensory-abrupt	1.57756	2.05087
5	learning	10	310	somatosensory-abrupt	1.6426	2.05889
5	learning	10	311	somatosensory-abrupt	1.71561	2.06472
5	learning	10	312	somatosensory-abrupt	1.80899	2.04242
5	learning	10	313	somatosensory-abrupt	1.94142	2.05739
5	learning	10	314	somatosensory-abrupt	2.11003	2.00611
5	learning	10	315	somatosensory-abrupt	2.20586	2.00011
5	learning	10	316	somatosensory-abrupt	2.23476	2.02693
5	learning	10	317	somatosensory-abrupt	2.27764	2.01539
5	learning	10	318	somatosensory-abrupt	2.34822	2.0071
5	learning	10	319	somatosensory-abrupt	2.45487	2.03233
5	learning	10	320	somatosensory-abrupt	2.55508	2.02396
5	learning	10	321	somatosensory-abrupt	2.58871	1.98685
5	learning	10	322	somatosensory-abrupt	2.60396	2.0179
5	learning	10	323	somatosensory-abrupt	2.59999	2.01375
5	learning	10	324	somatosensory-abrupt	2.58477	1.97969
5	learning	10	325	somatosensory-abrupt	2.60172	2.01297
5	learning	10	326	somatosensory-abrupt	2.57681	2.04164
5	learning	10	327	somatosensory-abrupt	2.54327	2.03138
5	learning	10	328	somatosensory-abrupt	2.5457	2.02402
5	learning	10	329	somatosensory-abrupt	2.52581	1.99195
5	learning	10	330	somatosensory-abrupt	2.52411	1.96877
5	learning	10	331	somatosensory-abrupt	2.53338	1.95197
5	learning	10	332	somatosensory-abrupt	2.51675	1.93987
5	learning	10	333	somatosensory-abrupt	2.48111	1.96237
5	learning	10	334	somatosensory-abrupt	2.41874	1.97881
5	learning	10	335	somatosensory-abrupt	2.37762	1.93279
5	learning	10	336	somatosensory-abrupt	2.3482	1.89947
5	learning	10	337	somatosensory-abrupt	2.25825	1.90655
5	learning	10	338	somatosensory-abrupt	2.15268	1.88053
5	learning	10	339	somatosensory-abrupt	2.08454	1.86172
5	learning	10	340	somatosensory-abrupt	2.06041	1.8481
5	learning	10	341	somatosensory-abrupt	2.0678	1.8383
5	learning	10	342	somatosensory-abrupt	2.01016	1.83123
5	learning	10	343	somatosensory-abrupt	1.86895	1.7949
5	learning	10	344	somatosensory-abrupt	1.74532	1.76858
5	learning	10	345	somatosensory-abrupt	1.63305	1.74951
5	learning	10	346	somatosensory-abrupt	1.55874	1.73572
5	learning	10	347	somatosensory-abrupt	1.51595	1.75258
5	learning	10	348	somatosensory-abrupt	1.38754	1.70676
5	learning	10	349	somatosensory-abrupt	1.25215	1.67356
5	learning	10	350	somatosensory-abrupt	1.17852	1.68077
5	learning	10	351	somatosensory-abrupt	1.12158	1.65477
5	learning	10	352	somatosensory-abrupt	1.10074	1.63145
5	learning	10	353	somatosensory-abrupt	1.06593	1.61455
5	learning	10	354	somatosensory-abrupt	0.969702	1.60233
5	learning	10	355	somatosensory-abrupt	0.910152	1.56665
5	learning	10	356	somatosensory-abrupt	0.894849	1.50946
5	learning	10	357	somatosensory-abrupt	0.872129	1.4948
5	learning	10	358	somatosensory-abrupt	0.830283	1.48416
5	learning	10	359	somatosensory-abrupt	0.737762	1.44516
5	learning	10	360	somatosensory-abrupt	0.651165	1.41686
5	learning	10	361	somatosensory-abrupt	0.627117	1.39633
5	learning	10	362	somatosensory-abrupt	0.629391	1.38146
5	learning	10	363	somatosensory-abrupt	0.64517	1.33933
5	learning	10	364	somatosensory-abrupt	0.651997	1.33565
5	learning	10	365	somatosensory-abrupt	0.625071	1.36432
5	learning	10	366	somatosensory-abrupt	0.627847	1.32699
5	learning	10	367	somatosensory-abrupt	0.665981	1.26855
5	learning	10	368	somatosensory-abrupt	0.737521	1.253
5	learning	10	369	somatosensory-abrupt	0.817381	1.24172
5	learning	10	370	somatosensory-abrupt	0.839407	1.20668
5	learning	10	371	somatosensory-abrupt	0.865112	1.14988
5	learning	10	372	somatosensory-abrupt	0.940355	1.10865
5	learning	10	373	somatosensory-abrupt	1.00304	1.11006
5	learning	10	374	somatosensory-abrupt	1.08948	1.07974
5	learning	10	375	somatosensory-abrupt	1.1436	1.05329
5	learning	10	376	somatosensory-abrupt	1.11984	1.06545
5	learning	10	377	somatosensory-abrupt	1.16272	1.0474
5	learning	10	378	somatosensory-abrupt	1.25572	1.00294
5	learning	10	379	somatosensory-abrupt	1.33129	0.970656
5	learning	10	380	somatosensory-abrupt	1.38944	1.00552
5	learning	10	381	somatosensory-abrupt	1.43642	1.03085
5	learning	10	382	somatosensory-abrupt	1.48621	0.990992
5	learning	10	383	somatosensory-abrupt	1.54486	0.96205
5	learning	10	384	somatosensory-abrupt	1.60608	0.941038
5	learning	10	385	somatosensory-abrupt	1.66374	0.925788
5	learning	10	386	somatosensory-abrupt	1.70326	0.914725
5	learning	10	387	somatosensory-abrupt	1.72898	0.938093
5	learning	10	388	somatosensory-abrupt	1.77013	0.955079
5	learning	10	389	somatosensory-abrupt	1.79858	0.936057
5	learning	10	390	somatosensory-abrupt	1.83859	0.922253
5	learning	10	391	somatosensory-abrupt	1.90543	0.885285
5	learning	10	392	somatosensory-abrupt	1.91582	0.858453
5	learning	10	393	somatosensory-abrupt	1.88344	0.838957
5	learning	10	394	somatosensory-abrupt	1.86636	0.824816
5	learning	10	395	somatosensory-abrupt	1.85355	0.841499
5	learning	10	396	somatosensory-abrupt	1.88036	0.858081
5	learning	10	397	somatosensory-abrupt	1.9148	0.870146
5	learning	10	398	somatosensory-abrupt	1.91077	0.847517
5	learning	10	399	somatosensory-abrupt	1.91117	0.835552
5	learning	10	400	somatosensory-abrupt	1.90824	0.853819
5	learning	85	1	somatosensory-abrupt	-0.10416	-0.0713675
5	learning	85	2	somatosensory-abrupt	-0.0884394	-0.0518485
5	learning	85	3	somatosensory-abrupt	-0.125965	-0.0659744
5	learning	85	4	somatosensory-abrupt	-0.180998	-0.0762377
5	learning	85	5	somatosensory-abrupt	-0.184173	-0.0553867
5	learning	85	6	somatosensory-abrupt	-0.114647	-0.0402384
5	learning	85	7	somatosensory-abrupt	-0.0222776	-0.0292332
5	learning	85	8	somatosensory-abrupt	-0.0270876	-0.049543
5	learning	85	9	somatosensory-abrupt	-0.0955318	-0.0642988
5	learning	85	10	somatosensory-abrupt	-0.13741	-0.0467131
5	learning	85	11	somatosensory-abrupt	-0.137455	-0.0339371
5	learning	85	12	somatosensory-abrupt	-0.0830793	-0.0246553
5	learning	85	13	somatosensory-abrupt	-0.0789908	-0.0462156
5	learning	85	14	somatosensory-abrupt	-0.156839	-0.0618801
5	learning	85	15	somatosensory-abrupt	-0.193717	-0.0449559
5	learning	85	16	somatosensory-abrupt	-0.161219	-0.0326605
5	learning	85	17	somatosensory-abrupt	-0.0807405	-0.0475999
5	learning	85	18	somatosensory-abrupt	-0.0321123	-0.0867556
5	learning	85	19	somatosensory-abrupt	-0.0591727	-0.091331
5	learning	85	20	somatosensory-abrupt	-0.137063	-0.066352
5	learning	85	21	somatosensory-abrupt	-0.168147	-0.0482047
5	learning	85	22	somatosensory-abrupt	-0.124088	-0.0350207
5	learning	85	23	somatosensory-abrupt	-0.0769549	-0.0254425
5	learning	85	24	somatosensory-abrupt	-0.0491594	-0.018484
5	learning	85	25	somatosensory-abrupt	-0.0811687	-0.0417298
5	learning	85	26	somatosensory-abrupt	-0.124492	-0.0586183
5	learning	85	27	somatosensory-abrupt	-0.103199	-0.0425862
5	learning	85	28	somatosensory-abrupt	-0.0238444	-0.0548076
5	learning	85	29	somatosensory-abrupt	0.0511648	-0.0636867
5	learning	85	30	somatosensory-abrupt	0.0475153	-0.0462684
5	learning	85	31	somatosensory-abrupt	-0.0116229	-0.033614
5	learning	85	32	somatosensory-abrupt	-0.0560247	-0.0244206
5	learning	85	33	somatosensory-abrupt	-0.0650546	-0.0177415
5	learning	85	34	somatosensory-abrupt	-0.028176	-0.0411892
5	learning	85	35	somatosensory-abrupt	-0.0208765	-0.0582241
5	learning	85	36	somatosensory-abrupt	-0.0673961	-0.0422998
5	learning	85	37	somatosensory-abrupt	-0.0955648	-0.0307308
5	learning	85	38	somatosensory-abrupt	-0.0728272	-0.0223259
5	learning	85	39	somatosensory-abrupt	-0.00442724	-0.0162198
5	learning	85	40	somatosensory-abrupt	0.0187919	-0.0117837
5	learning	85	41	somatosensory-abrupt	-0.0291437	-0.0368592
5	learning	85	42	somatosensory-abrupt	-0.0872274	-0.055077
5	learning	85	43	somatosensory-abrupt	-0.11635	-0.0400134
5	learning	85	44	somatosensory-abrupt	-0.0874333	-0.0290697
5	learning	85	45	somatosensory-abrupt	-0.0286646	-0.0211192
5	learning	85	46	somatosensory-abrupt	-0.023589	-0.0153431
5	learning	85	47	somatosensory-abrupt	-0.111012	-0.0111467
5	learning	85	48	somatosensory-abrupt	-0.183305	-0.00809811
5	learning	85	49	somatosensory-abrupt	-0.149348	-0.00588328
5	learning	85	50	somatosensory-abrupt	-0.0259289	-0.0042742
5	learning	85	51	somatosensory-abrupt	0.0752457	-0.00310521
5	learning	85	52	somatosensory-abrupt	0.0818931	-0.00225593
5	learning	85	53	somatosensory-abrupt	0.0273922	-0.00163894
5	learning	85	54	somatosensory-abrupt	-0.0209232	-0.00119069
5	learning	85	55	somatosensory-abrupt	-0.00753835	-0.000865034
5	learning	85	56	somatosensory-abrupt	0.0177462	-0.000628447
5	learning	85	57	somatosensory-abrupt	0.0302485	-0.000456567
5	learning	85	58	somatosensory-abrupt	0.00837243	0.0235404
5	learning	85	59	somatosensory-abrupt	-0.0326906	0.0409742
5	learning	85	60	somatosensory-abrupt	-0.0320691	0.0297678
5	learning	85	61	somatosensory-abrupt	0.000895611	0.0216263
5	learning	85	62	somatosensory-abrupt	0.0231244	0.0157115
5	learning	85	63	somatosensory-abrupt	0.00349561	0.0352912
5	learning	85	64	somatosensory-abrupt	-0.0188484	0.0495143
5	learning	85	65	somatosensory-abrupt	-0.00305503	0.0359721
5	learning	85	66	somatosensory-abrupt	0.0877658	0.0500156
5	learning	85	67	somatosensory-abrupt	0.201378	0.0602147
5	learning	85	68	somatosensory-abrupt	0.23315	0.043746
5	learning	85	69	somatosensory-abrupt	0.22672	0.0839673
5	learning	85	70	somatosensory-abrupt	0.239619	0.113184
5	learning	85	71	somatosensory-abrupt	0.280286	0.106119
5	learning	85	72	somatosensory-abrupt	0.355594	0.129283
5	learning	85	73	somatosensory-abrupt	0.417053	0.122226
5	learning	85	74	somatosensory-abrupt	0.441476	0.140995
5	learning	85	75	somatosensory-abrupt	0.435063	0.206833
5	learning	85	76	somatosensory-abrupt	0.417889	0.230771
5	learning	85	77	somatosensory-abrupt	0.470686	0.248177
5	learning	85	78	somatosensory-abrupt	0.581484	0.232502
5	learning	85	79	somatosensory-abrupt	0.639554	0.221132
5	learning	85	80	somatosensory-abrupt	0.623774	0.293406
5	learning	85	81	somatosensory-abrupt	0.600809	0.322005
5	learning	85	82	somatosensory-abrupt	0.596717	0.314487
5	learning	85	83	somatosensory-abrupt	0.64561	0.332937
5	learning	85	84	somatosensory-abrupt	0.724556	0.374681
5	learning	85	85	somatosensory-abrupt	0.750821	0.405013
5	learning	85	86	somatosensory-abrupt	0.727074	0.427075
5	learning	85	87	somatosensory-abrupt	0.715584	0.495389
5	learning	85	88	somatosensory-abrupt	0.744935	0.573377
5	learning	85	89	somatosensory-abrupt	0.800027	0.606126
5	learning	85	90	somatosensory-abrupt	0.856933	0.629962
5	learning	85	91	somatosensory-abrupt	0.887164	0.671249
5	learning	85	92	somatosensory-abrupt	0.894895	0.72525
5	learning	85	93	somatosensory-abrupt	0.912376	0.768901
5	learning	85	94	somatosensory-abrupt	0.971245	0.829068
5	learning	85	95	somatosensory-abrupt	1.05937	0.925166
5	learning	85	96	somatosensory-abrupt	1.10913	0.966668
5	learning	85	97	somatosensory-abrupt	1.10718	0.996913
5	learning	85	98	somatosensory-abrupt	1.11565	1.07574
5	learning	85	99	somatosensory-abrupt	1.17372	1.1615
5	learning	85	100	somatosensory-abrupt	1.26213	1.19548
5	learning	85	101	somatosensory-abrupt	1.33862	1.24873
5	learning	85	102	somatosensory-abrupt	1.35905	1.33995
5	learning	85	103	somatosensory-abrupt	1.33452	1.40636
5	learning	85	104	somatosensory-abrupt	1.31806	1.48322
5	learning	85	105	somatosensory-abrupt	1.35857	1.56325
5	learning	85	106	somatosensory-abrupt	1.4501	1.62157
5	learning	85	107	somatosensory-abrupt	1.48735	1.69262
5	learning	85	108	somatosensory-abrupt	1.44629	1.7729
5	learning	85	109	somatosensory-abrupt	1.40138	1.85557
5	learning	85	110	somatosensory-abrupt	1.38447	1.94435
5	learning	85	111	somatosensory-abrupt	1.41399	2.0135
5	learning	85	112	somatosensory-abrupt	1.45885	2.08817
5	learning	85	113	somatosensory-abrupt	1.46905	2.16681
5	learning	85	114	somatosensory-abrupt	1.41695	2.22425
5	learning	85	115	somatosensory-abrupt	1.35825	2.32351
5	learning	85	116	somatosensory-abrupt	1.36768	2.42446
5	learning	85	117	somatosensory-abrupt	1.43339	2.46961
5	learning	85	118	somatosensory-abrupt	1.48022	2.55568
5	learning	85	119	somatosensory-abrupt	1.45301	2.64713
5	learning	85	120	somatosensory-abrupt	1.41895	2.68978
5	learning	85	121	somatosensory-abrupt	1.42748	2.74547
5	learning	85	122	somatosensory-abrupt	1.4583	2.83932
5	learning	85	123	somatosensory-abrupt	1.49365	2.93666
5	learning	85	124	somatosensory-abrupt	1.50481	3.00789
5	learning	85	125	somatosensory-abrupt	1.49087	3.08894
5	learning	85	126	somatosensory-abrupt	1.50321	3.17707
5	learning	85	127	somatosensory-abrupt	1.57086	3.2661
5	learning	85	128	somatosensory-abrupt	1.67561	3.33129
5	learning	85	129	somatosensory-abrupt	1.7332	3.40821
5	learning	85	130	somatosensory-abrupt	1.69989	3.5179
5	learning	85	131	somatosensory-abrupt	1.65288	3.59831
5	learning	85	132	somatosensory-abrupt	1.66047	3.65743
5	learning	85	133	somatosensory-abrupt	1.73997	3.70108
5	learning	85	134	somatosensory-abrupt	1.8367	3.76243
5	learning	85	135	somatosensory-abrupt	1.88387	3.86119
5	learning	85	136	somatosensory-abrupt	1.89961	3.93365
5	learning	85	137	somatosensory-abrupt	1.92996	3.99159
5	learning	85	138	somatosensory-abrupt	1.99295	4.05903
5	learning	85	139	somatosensory-abrupt	2.11401	4.10885
5	learning	85	140	somatosensory-abrupt	2.23786	4.22876
5	learning	85	141	somatosensory-abrupt	2.29512	4.31648
5	learning	85	142	somatosensory-abrupt	2.31462	4.32767
5	learning	85	143	somatosensory-abrupt	2.3533	4.39043
5	learning	85	144	somatosensory-abrupt	2.42903	4.46601
5	learning	85	145	somatosensory-abrupt	2.51462	4.52192
5	learning	85	146	somatosensory-abrupt	2.58672	4.56351
5	learning	85	147	somatosensory-abrupt	2.61701	4.6488
5	learning	85	148	somatosensory-abrupt	2.63651	4.74083
5	learning	85	149	somatosensory-abrupt	2.70248	4.80895
5	learning	85	150	somatosensory-abrupt	2.77418	4.8594
5	learning	85	151	somatosensory-abrupt	2.80796	4.87231
5	learning	85	152	somatosensory-abrupt	2.83262	4.93705
5	learning	85	153	somatosensory-abrupt	2.91207	5.00996
5	learning	85	154	somatosensory-abrupt	3.13416	5.0392
5	learning	85	155	somatosensory-abrupt	3.40419	5.1204
5	learning	85	156	somatosensory-abrupt	3.5652	5.20542
5	learning	85	157	somatosensory-abrupt	3.62521	5.23913
5	learning	85	158	somatosensory-abrupt	3.60013	5.26915
5	learning	85	159	somatosensory-abrupt	3.58933	5.29215
5	learning	85	160	somatosensory-abrupt	3.64671	5.33521
5	learning	85	161	somatosensory-abrupt	3.7426	5.39714
5	learning	85	162	somatosensory-abrupt	3.84913	5.473
5	learning	85	163	somatosensory-abrupt	3.88491	5.5293
5	learning	85	164	somatosensory-abrupt	3.87227	5.54202
5	learning	85	165	somatosensory-abrupt	3.87991	5.58216
5	learning	85	166	somatosensory-abrupt	3.93396	5.64215
5	learning	85	167	somatosensory-abrupt	4.00751	5.66171
5	learning	85	168	somatosensory-abrupt	4.05916	5.67735
5	learning	85	169	somatosensory-abrupt	4.06604	5.71523
5	learning	85	170	somatosensory-abrupt	4.10063	5.77384
5	learning	85	171	somatosensory-abrupt	4.19991	5.81766
5	learning	85	172	somatosensory-abrupt	4.28034	5.85099
5	learning	85	173	somatosensory-abrupt	4.33139	5.90626
5	learning	85	174	somatosensory-abrupt	4.34542	5.94782
5	learning	85	175	somatosensory-abrupt	4.33196	5.95384
5	learning	85	176	somatosensory-abrupt	4.34731	5.95968
5	learning	85	177	somatosensory-abrupt	4.40063	6.02063
5	learning	85	178	somatosensory-abrupt	4.45572	6.06619
5	learning	85	179	somatosensory-abrupt	4.46736	6.07521
5	learning	85	180	somatosensory-abrupt	4.4302	6.11312
5	learning	85	181	somatosensory-abrupt	4.41016	6.11187
5	learning	85	182	somatosensory-abrupt	4.44407	6.14264
5	learning	85	183	somatosensory-abrupt	4.5039	6.19167
5	learning	85	184	somatosensory-abrupt	4.5464	6.17316
5	learning	85	185	somatosensory-abrupt	4.5201	6.22127
5	learning	85	186	somatosensory-abrupt	4.44668	6.28315
5	learning	85	187	somatosensory-abrupt	4.38492	6.27371
5	learning	85	188	somatosensory-abrupt	4.34176	6.27269
5	learning	85	189	somatosensory-abrupt	4.31591	6.27314
5	learning	85	190	somatosensory-abrupt	4.28353	6.27055
5	learning	85	191	somatosensory-abrupt	4.21519	6.30013
5	learning	85	192	somatosensory-abrupt	4.15849	6.32735
5	learning	85	193	somatosensory-abrupt	4.14877	6.34411
5	learning	85	194	somatosensory-abrupt	4.15226	6.35765
5	learning	85	195	somatosensory-abrupt	4.12223	6.37319
5	learning	85	196	somatosensory-abrupt	4.0432	6.35544
5	learning	85	197	somatosensory-abrupt	3.95748	6.34395
5	learning	85	198	somatosensory-abrupt	3.89794	6.36715
5	learning	85	199	somatosensory-abrupt	3.86593	6.4114
5	learning	85	200	somatosensory-abrupt	3.85588	6.44478
5	learning	85	201	somatosensory-abrupt	3.80875	6.41829
5	learning	85	202	somatosensory-abrupt	3.71542	6.40042
5	learning	85	203	somatosensory-abrupt	3.6514	6.38414
5	learning	85	204	somatosensory-abrupt	3.64221	6.4304
5	learning	85	205	somatosensory-abrupt	3.65682	6.43875
5	learning	85	206	somatosensory-abrupt	3.64453	6.3898
5	learning	85	207	somatosensory-abrupt	3.56751	6.41197
5	learning	85	208	somatosensory-abrupt	3.46621	6.40308
5	learning	85	209	somatosensory-abrupt	3.40054	6.39795
5	learning	85	210	somatosensory-abrupt	3.38766	6.39088
5	learning	85	211	somatosensory-abrupt	3.39114	6.36076
5	learning	85	212	somatosensory-abrupt	3.34101	6.34
5	learning	85	213	somatosensory-abrupt	3.25896	6.35238
5	learning	85	214	somatosensory-abrupt	3.20834	6.33606
5	learning	85	215	somatosensory-abrupt	3.19119	6.26841
5	learning	85	216	somatosensory-abrupt	3.1856	6.27746
5	learning	85	217	somatosensory-abrupt	3.15116	6.28489
5	learning	85	218	somatosensory-abrupt	3.07041	6.26082
5	learning	85	219	somatosensory-abrupt	3.01791	6.24425
5	learning	85	220	somatosensory-abrupt	3.05473	6.20691
5	learning	85	221	somatosensory-abrupt	3.13267	6.18077
5	learning	85	222	somatosensory-abrupt	3.17892	6.16278
5	learning	85	223	somatosensory-abrupt	3.15358	6.11978
5	learning	85	224	somatosensory-abrupt	3.08373	6.05867
5	learning	85	225	somatosensory-abrupt	3.0471	6.0461
5	learning	85	226	somatosensory-abrupt	3.06629	6.0378
5	learning	85	227	somatosensory-abrupt	3.1098	5.97526
5	learning	85	228	somatosensory-abrupt	3.11262	5.96176
5	learning	85	229	somatosensory-abrupt	3.04531	5.94823
5	learning	85	230	somatosensory-abrupt	3.0021	5.90849
5	learning	85	231	somatosensory-abrupt	3.02102	5.88473
5	learning	85	232	somatosensory-abrupt	3.0877	5.84176
5	learning	85	233	somatosensory-abrupt	3.17783	5.78028
5	learning	85	234	somatosensory-abrupt	3.17823	5.76313
5	learning	85	235	somatosensory-abrupt	3.10349	5.75127
5	learning	85	236	somatosensory-abrupt	3.06027	5.71693
5	learning	85	237	somatosensory-abrupt	3.06214	5.69264
5	learning	85	238	somatosensory-abrupt	3.07742	5.64469
5	learning	85	239	somatosensory-abrupt	3.06756	5.58383
5	learning	85	240	somatosensory-abrupt	3.01279	5.54036
5	learning	85	241	somatosensory-abrupt	2.98466	5.53613
5	learning	85	242	somatosensory-abrupt	3.02514	5.53376
5	learning	85	243	somatosensory-abrupt	3.09169	5.47475
5	learning	85	244	somatosensory-abrupt	3.12959	5.40588
5	learning	85	245	somatosensory-abrupt	3.07842	5.38315
5	learning	85	246	somatosensory-abrupt	2.99233	5.33605
5	learning	85	247	somatosensory-abrupt	2.96865	5.27566
5	learning	85	248	somatosensory-abrupt	3.01586	5.23235
5	learning	85	249	somatosensory-abrupt	3.07366	5.20144
5	learning	85	250	somatosensory-abrupt	3.06746	5.17513
5	learning	85	251	somatosensory-abrupt	2.99742	5.09841
5	learning	85	252	somatosensory-abrupt	2.94359	5.04773
5	learning	85	253	somatosensory-abrupt	2.94756	5.00684
5	learning	85	254	somatosensory-abrupt	2.98808	4.94647
5	learning	85	255	somatosensory-abrupt	2.99433	4.90741
5	learning	85	256	somatosensory-abrupt	2.92821	4.84823
5	learning	85	257	somatosensory-abrupt	2.85627	4.80127
5	learning	85	258	somatosensory-abrupt	2.81383	4.76758
5	learning	85	259	somatosensory-abrupt	2.81951	4.7166
5	learning	85	260	somatosensory-abrupt	2.83306	4.64866
5	learning	85	261	somatosensory-abrupt	2.76681	4.56831
5	learning	85	262	somatosensory-abrupt	2.666	4.48338
5	learning	85	263	somatosensory-abrupt	2.61055	4.449
5	learning	85	264	somatosensory-abrupt	2.61212	4.42433
5	learning	85	265	somatosensory-abrupt	2.62996	4.37983
5	learning	85	266	somatosensory-abrupt	2.61441	4.31642
5	learning	85	267	somatosensory-abrupt	2.57719	4.2393
5	learning	85	268	somatosensory-abrupt	2.53528	4.24202
5	learning	85	269	somatosensory-abrupt	2.50948	4.2172
5	learning	85	270	somatosensory-abrupt	2.5141	4.10971
5	learning	85	271	somatosensory-abrupt	2.51824	4.05892
5	learning	85	272	somatosensory-abrupt	2.4995	3.99518
5	learning	85	273	somatosensory-abrupt	2.44098	3.91777
5	learning	85	274	somatosensory-abrupt	2.38607	3.88878
5	learning	85	275	somatosensory-abrupt	2.38224	3.80942
5	learning	85	276	somatosensory-abrupt	2.40715	3.75209
5	learning	85	277	somatosensory-abrupt	2.40943	3.74206
5	learning	85	278	somatosensory-abrupt	2.35699	3.67648
5	learning	85	279	somatosensory-abrupt	2.3003	3.62466
5	learning	85	280	somatosensory-abrupt	2.27417	3.55566
5	learning	85	281	somatosensory-abrupt	2.29164	3.47871
5	learning	85	282	somatosensory-abrupt	2.32108	3.45446
5	learning	85	283	somatosensory-abrupt	2.27969	3.4055
5	learning	85	284	somatosensory-abrupt	2.2051	3.33862
5	learning	85	285	somatosensory-abrupt	2.1511	3.29018
5	learning	85	286	somatosensory-abrupt	2.11557	3.25516
5	learning	85	287	somatosensory-abrupt	2.08401	3.1712
5	learning	85	288	somatosensory-abrupt	2.02109	3.07885
5	learning	85	289	somatosensory-abrupt	1.92698	3.07054
5	learning	85	290	somatosensory-abrupt	1.8529	3.03749
5	learning	85	291	somatosensory-abrupt	1.83923	2.95053
5	learning	85	292	somatosensory-abrupt	1.85136	2.88748
5	learning	85	293	somatosensory-abrupt	1.85051	2.87336
5	learning	85	294	somatosensory-abrupt	1.80792	2.83161
5	learning	85	295	somatosensory-abrupt	1.72573	2.74272
5	learning	85	296	somatosensory-abrupt	1.66923	2.67823
5	learning	85	297	somatosensory-abrupt	1.67666	2.59988
5	learning	85	298	somatosensory-abrupt	1.72414	2.57022
5	learning	85	299	somatosensory-abrupt	1.71817	2.54872
5	learning	85	300	somatosensory-abrupt	1.61095	2.50608
5	learning	85	301	somatosensory-abrupt	1.48615	2.44355
5	learning	85	302	somatosensory-abrupt	1.40154	2.36664
5	learning	85	303	somatosensory-abrupt	1.37697	2.31526
5	learning	85	304	somatosensory-abrupt	1.3839	2.2464
5	learning	85	305	somatosensory-abrupt	1.3473	2.19198
5	learning	85	306	somatosensory-abrupt	1.26002	2.12535
5	learning	85	307	somatosensory-abrupt	1.16818	2.04537
5	learning	85	308	somatosensory-abrupt	1.10946	1.98733
5	learning	85	309	somatosensory-abrupt	1.08808	1.9452
5	learning	85	310	somatosensory-abrupt	1.05823	1.88301
5	learning	85	311	somatosensory-abrupt	0.972406	1.80625
5	learning	85	312	somatosensory-abrupt	0.874066	1.75053
5	learning	85	313	somatosensory-abrupt	0.805079	1.71007
5	learning	85	314	somatosensory-abrupt	0.772139	1.64908
5	learning	85	315	somatosensory-abrupt	0.744815	1.57764
5	learning	85	316	somatosensory-abrupt	0.660978	1.49412
5	learning	85	317	somatosensory-abrupt	0.54805	1.46065
5	learning	85	318	somatosensory-abrupt	0.466841	1.43633
5	learning	85	319	somatosensory-abrupt	0.431118	1.32825
5	learning	85	320	somatosensory-abrupt	0.411881	1.24975
5	learning	85	321	somatosensory-abrupt	0.346946	1.19272
5	learning	85	322	somatosensory-abrupt	0.231298	1.11967
5	learning	85	323	somatosensory-abrupt	0.102945	1.09377
5	learning	85	324	somatosensory-abrupt	0.037671	1.07496
5	learning	85	325	somatosensory-abrupt	0.081309	1.03415
5	learning	85	326	somatosensory-abrupt	0.146167	0.972854
5	learning	85	327	somatosensory-abrupt	0.134847	0.865026
5	learning	85	328	somatosensory-abrupt	0.0551011	0.786702
5	learning	85	329	somatosensory-abrupt	-0.040988	0.729794
5	learning	85	330	somatosensory-abrupt	-0.109926	0.688462
5	learning	85	331	somatosensory-abrupt	-0.14214	0.658431
5	learning	85	332	somatosensory-abrupt	-0.165131	0.604967
5	learning	85	333	somatosensory-abrupt	-0.233456	0.534468
5	learning	85	334	somatosensory-abrupt	-0.339466	0.4516
5	learning	85	335	somatosensory-abrupt	-0.400203	0.391396
5	learning	85	336	somatosensory-abrupt	-0.400553	0.347658
5	learning	85	337	somatosensory-abrupt	-0.383564	0.315883
5	learning	85	338	somatosensory-abrupt	-0.39292	0.261142
5	learning	85	339	somatosensory-abrupt	-0.448351	0.18972
5	learning	85	340	somatosensory-abrupt	-0.50012	0.137831
5	learning	85	341	somatosensory-abrupt	-0.504265	0.100135
5	learning	85	342	somatosensory-abrupt	-0.485339	0.0727478
5	learning	85	343	somatosensory-abrupt	-0.481386	0.0528512
5	learning	85	344	somatosensory-abrupt	-0.508454	0.00674329
5	learning	85	345	somatosensory-abrupt	-0.544624	-0.0267536
5	learning	85	346	somatosensory-abrupt	-0.542069	-0.0782476
5	learning	85	347	somatosensory-abrupt	-0.459457	-0.147309
5	learning	85	348	somatosensory-abrupt	-0.336782	-0.170322
5	learning	85	349	somatosensory-abrupt	-0.289195	-0.182544
5	learning	85	350	somatosensory-abrupt	-0.343365	-0.191424
5	learning	85	351	somatosensory-abrupt	-0.421717	-0.202369
5	learning	85	352	somatosensory-abrupt	-0.453859	-0.205822
5	learning	85	353	somatosensory-abrupt	-0.434924	-0.235475
5	learning	85	354	somatosensory-abrupt	-0.416201	-0.261521
5	learning	85	355	somatosensory-abrupt	-0.436146	-0.248785
5	learning	85	356	somatosensory-abrupt	-0.501832	-0.235024
5	learning	85	357	somatosensory-abrupt	-0.584704	-0.19789
5	learning	85	358	somatosensory-abrupt	-0.644029	-0.1709
5	learning	85	359	somatosensory-abrupt	-0.675845	-0.178428
5	learning	85	360	somatosensory-abrupt	-0.723615	-0.18389
5	learning	85	361	somatosensory-abrupt	-0.825176	-0.187851
5	learning	85	362	somatosensory-abrupt	-0.927077	-0.190722
5	learning	85	363	somatosensory-abrupt	-0.994781	-0.161151
5	learning	85	364	somatosensory-abrupt	-1.03955	-0.139662
5	learning	85	365	somatosensory-abrupt	-1.06825	-0.124042
5	learning	85	366	somatosensory-abrupt	-1.12843	-0.0810376
5	learning	85	367	somatosensory-abrupt	-1.23526	-0.0543418
5	learning	85	368	somatosensory-abrupt	-1.3378	-0.0349301
5	learning	85	369	somatosensory-abrupt	-1.40939	-0.0208414
5	learning	85	370	somatosensory-abrupt	-1.44125	-0.0105912
5	learning	85	371	somatosensory-abrupt	-1.46747	-0.0031559
5	learning	85	372	somatosensory-abrupt	-1.52824	0.0293606
5	learning	85	373	somatosensory-abrupt	-1.61556	0.025879
5	learning	85	374	somatosensory-abrupt	-1.65259	-0.00830923
5	learning	85	375	somatosensory-abrupt	-1.58774	0.0256168
5	learning	85	376	somatosensory-abrupt	-1.52045	0.0502632
5	learning	85	377	somatosensory-abrupt	-1.49732	0.0365162
5	learning	85	378	somatosensory-abrupt	-1.49546	0.026529
5	learning	85	379	somatosensory-abrupt	-1.50112	0.0463845
5	learning	85	380	somatosensory-abrupt	-1.50334	0.0608115
5	learning	85	381	somatosensory-abrupt	-1.46472	0.0712982
5	learning	85	382	somatosensory-abrupt	-1.41274	0.0789142
5	learning	85	383	somatosensory-abrupt	-1.39571	0.0844551
5	learning	85	384	somatosensory-abrupt	-1.38025	0.0884755
5	learning	85	385	somatosensory-abrupt	-1.33083	0.0914055
5	learning	85	386	somatosensory-abrupt	-1.23525	0.0890098
5	learning	85	387	somatosensory-abrupt	-1.12942	0.0872775
5	learning	85	388	somatosensory-abrupt	-1.04131	0.0860274
5	learning	85	389	somatosensory-abrupt	-0.979509	0.0534755
5	learning	85	390	somatosensory-abrupt	-0.910783	0.0298344
5	learning	85	391	somatosensory-abrupt	-0.814331	0.0443154
5	learning	85	392	somatosensory-abrupt	-0.710799	0.0548438
5	learning	85	393	somatosensory-abrupt	-0.613978	0.0308491
5	learning	85	394	somatosensory-abrupt	-0.558505	0.0134241
5	learning	85	395	somatosensory-abrupt	-0.527581	0.000771754
5	learning	85	396	somatosensory-abrupt	-0.440078	-0.00841328
5	learning	85	397	somatosensory-abrupt	-0.282347	0.0165666
5	learning	85	398	somatosensory-abrupt	-0.124817	0.00754528
5	learning	85	399	somatosensory-abrupt	-0.0257467	-0.0306405
5	learning	85	400	somatosensory-abrupt	0.0139087	0.0004274
5	learning	145	1	somatosensory-abrupt	-0.40364	0.147466
5	learning	145	2	somatosensory-abrupt	-0.343502	0.187372
5	learning	145	3	somatosensory-abrupt	-0.305344	0.164347
5	learning	145	4	somatosensory-abrupt	-0.33724	0.171423
5	learning	145	5	somatosensory-abrupt	-0.377581	0.176556
5	learning	145	6	somatosensory-abrupt	-0.380374	0.156496
5	learning	145	7	somatosensory-abrupt	-0.316045	0.16572
5	learning	145	8	somatosensory-abrupt	-0.234855	0.172423
5	learning	145	9	somatosensory-abrupt	-0.256316	0.20553
5	learning	145	10	somatosensory-abrupt	-0.333895	0.201345
5	learning	145	11	somatosensory-abrupt	-0.347762	0.17451
5	learning	145	12	somatosensory-abrupt	-0.304254	0.207055
5	learning	145	13	somatosensory-abrupt	-0.245282	0.202459
5	learning	145	14	somatosensory-abrupt	-0.1977	0.199136
5	learning	145	15	somatosensory-abrupt	-0.232045	0.224949
5	learning	145	16	somatosensory-abrupt	-0.298067	0.243717
5	learning	145	17	somatosensory-abrupt	-0.274833	0.281171
5	learning	145	18	somatosensory-abrupt	-0.195732	0.284564
5	learning	145	19	somatosensory-abrupt	-0.105427	0.287046
5	learning	145	20	somatosensory-abrupt	-0.0582704	0.312673
5	learning	145	21	somatosensory-abrupt	-0.0604928	0.307466
5	learning	145	22	somatosensory-abrupt	-0.0371603	0.3037
5	learning	145	23	somatosensory-abrupt	0.0219982	0.324795
5	learning	145	24	somatosensory-abrupt	0.125918	0.340131
5	learning	145	25	somatosensory-abrupt	0.221622	0.355695
5	learning	145	26	somatosensory-abrupt	0.223945	0.367014
5	learning	145	27	somatosensory-abrupt	0.190079	0.370829
5	learning	145	28	somatosensory-abrupt	0.19688	0.37361
5	learning	145	29	somatosensory-abrupt	0.241818	0.403907
5	learning	145	30	somatosensory-abrupt	0.334065	0.425922
5	learning	145	31	somatosensory-abrupt	0.414261	0.441942
5	learning	145	32	somatosensory-abrupt	0.390119	0.48186
5	learning	145	33	somatosensory-abrupt	0.340471	0.510881
5	learning	145	34	somatosensory-abrupt	0.364168	0.503698
5	learning	145	35	somatosensory-abrupt	0.43118	0.522393
5	learning	145	36	somatosensory-abrupt	0.514037	0.564251
5	learning	145	37	somatosensory-abrupt	0.551681	0.570816
5	learning	145	38	somatosensory-abrupt	0.542153	0.575604
5	learning	145	39	somatosensory-abrupt	0.564618	0.607402
5	learning	145	40	somatosensory-abrupt	0.615769	0.658823
5	learning	145	41	somatosensory-abrupt	0.678952	0.69181
5	learning	145	42	somatosensory-abrupt	0.715294	0.715808
5	learning	145	43	somatosensory-abrupt	0.710954	0.70936
5	learning	145	44	somatosensory-abrupt	0.716966	0.704721
5	learning	145	45	somatosensory-abrupt	0.774565	0.753609
5	learning	145	46	somatosensory-abrupt	0.876148	0.789148
5	learning	145	47	somatosensory-abrupt	0.949727	0.819443
5	learning	145	48	somatosensory-abrupt	0.961503	0.865411
5	learning	145	49	somatosensory-abrupt	0.945662	0.894456
5	learning	145	50	somatosensory-abrupt	0.946435	0.920016
5	learning	145	51	somatosensory-abrupt	0.985512	0.938638
5	learning	145	52	somatosensory-abrupt	1.05114	0.976187
5	learning	145	53	somatosensory-abrupt	1.08085	1.0035
5	learning	145	54	somatosensory-abrupt	1.06169	0.999456
5	learning	145	55	somatosensory-abrupt	1.05242	1.05335
5	learning	145	56	somatosensory-abrupt	1.08374	1.08811
5	learning	145	57	somatosensory-abrupt	1.1436	1.13752
5	learning	145	58	somatosensory-abrupt	1.21378	1.20181
5	learning	145	59	somatosensory-abrupt	1.25303	1.22468
5	learning	145	60	somatosensory-abrupt	1.24788	1.24134
5	learning	145	61	somatosensory-abrupt	1.26181	1.22513
5	learning	145	62	somatosensory-abrupt	1.30025	1.24186
5	learning	145	63	somatosensory-abrupt	1.34979	1.30657
5	learning	145	64	somatosensory-abrupt	1.38002	1.35365
5	learning	145	65	somatosensory-abrupt	1.35722	1.38803
5	learning	145	66	somatosensory-abrupt	1.34277	1.44154
5	learning	145	67	somatosensory-abrupt	1.36861	1.45208
5	learning	145	68	somatosensory-abrupt	1.4088	1.48398
5	learning	145	69	somatosensory-abrupt	1.45626	1.56421
5	learning	145	70	somatosensory-abrupt	1.47749	1.59416
5	learning	145	71	somatosensory-abrupt	1.46704	1.61611
5	learning	145	72	somatosensory-abrupt	1.46712	1.63654
5	learning	145	73	somatosensory-abrupt	1.49958	1.65158
5	learning	145	74	somatosensory-abrupt	1.5741	1.7153
5	learning	145	75	somatosensory-abrupt	1.64321	1.76173
5	learning	145	76	somatosensory-abrupt	1.65375	1.76713
5	learning	145	77	somatosensory-abrupt	1.63577	1.82399
5	learning	145	78	somatosensory-abrupt	1.63947	1.89398
5	learning	145	79	somatosensory-abrupt	1.68847	1.9209
5	learning	145	80	somatosensory-abrupt	1.77696	1.96488
5	learning	145	81	somatosensory-abrupt	1.83963	2.02125
5	learning	145	82	somatosensory-abrupt	1.84181	2.06682
5	learning	145	83	somatosensory-abrupt	1.8431	2.12883
5	learning	145	84	somatosensory-abrupt	1.87078	2.14541
5	learning	145	85	somatosensory-abrupt	1.91159	2.15783
5	learning	145	86	somatosensory-abrupt	1.94839	2.21994
5	learning	145	87	somatosensory-abrupt	1.94811	2.29406
5	learning	145	88	somatosensory-abrupt	1.92885	2.34816
5	learning	145	89	somatosensory-abrupt	1.94779	2.38784
5	learning	145	90	somatosensory-abrupt	2.0003	2.41691
5	learning	145	91	somatosensory-abrupt	2.07497	2.4384
5	learning	145	92	somatosensory-abrupt	2.12107	2.483
5	learning	145	93	somatosensory-abrupt	2.11211	2.54452
5	learning	145	94	somatosensory-abrupt	2.10694	2.61392
5	learning	145	95	somatosensory-abrupt	2.12821	2.66473
5	learning	145	96	somatosensory-abrupt	2.17386	2.73085
5	learning	145	97	somatosensory-abrupt	2.22307	2.75038
5	learning	145	98	somatosensory-abrupt	2.20979	2.79396
5	learning	145	99	somatosensory-abrupt	2.17722	2.85465
5	learning	145	100	somatosensory-abrupt	2.21222	2.87046
5	learning	145	101	somatosensory-abrupt	2.29164	2.91116
5	learning	145	102	somatosensory-abrupt	2.38906	2.97007
5	learning	145	103	somatosensory-abrupt	2.44307	3.03781
5	learning	145	104	somatosensory-abrupt	2.4364	3.08752
5	learning	145	105	somatosensory-abrupt	2.43142	3.12849
5	learning	145	106	somatosensory-abrupt	2.45462	3.15874
5	learning	145	107	somatosensory-abrupt	2.5003	3.20583
5	learning	145	108	somatosensory-abrupt	2.53657	3.24046
5	learning	145	109	somatosensory-abrupt	2.51294	3.26622
5	learning	145	110	somatosensory-abrupt	2.46969	3.33907
5	learning	145	111	somatosensory-abrupt	2.48721	3.39249
5	learning	145	112	somatosensory-abrupt	2.54292	3.43634
5	learning	145	113	somatosensory-abrupt	2.60558	3.49778
5	learning	145	114	somatosensory-abrupt	2.65222	3.5139
5	learning	145	115	somatosensory-abrupt	2.64745	3.52627
5	learning	145	116	somatosensory-abrupt	2.64366	3.58964
5	learning	145	117	somatosensory-abrupt	2.6656	3.63622
5	learning	145	118	somatosensory-abrupt	2.68824	3.6708
5	learning	145	119	somatosensory-abrupt	2.71165	3.72565
5	learning	145	120	somatosensory-abrupt	2.67737	3.76616
5	learning	145	121	somatosensory-abrupt	2.61632	3.79189
5	learning	145	122	somatosensory-abrupt	2.617	3.84049
5	learning	145	123	somatosensory-abrupt	2.66798	3.88075
5	learning	145	124	somatosensory-abrupt	2.76012	3.9108
5	learning	145	125	somatosensory-abrupt	2.81414	3.95816
5	learning	145	126	somatosensory-abrupt	2.79085	3.96832
5	learning	145	127	somatosensory-abrupt	2.77469	4.00146
5	learning	145	128	somatosensory-abrupt	2.79822	4.05104
5	learning	145	129	somatosensory-abrupt	2.84914	4.06727
5	learning	145	130	somatosensory-abrupt	2.90082	4.07977
5	learning	145	131	somatosensory-abrupt	2.9107	4.13966
5	learning	145	132	somatosensory-abrupt	2.89499	4.21318
5	learning	145	133	somatosensory-abrupt	2.92706	4.24245
5	learning	145	134	somatosensory-abrupt	2.99387	4.26448
5	learning	145	135	somatosensory-abrupt	3.07531	4.28126
5	learning	145	136	somatosensory-abrupt	3.14649	4.34889
5	learning	145	137	somatosensory-abrupt	3.16043	4.39865
5	learning	145	138	somatosensory-abrupt	3.16527	4.43588
5	learning	145	139	somatosensory-abrupt	3.20296	4.46354
5	learning	145	140	somatosensory-abrupt	3.26401	4.45947
5	learning	145	141	somatosensory-abrupt	3.34508	4.51204
5	learning	145	142	somatosensory-abrupt	3.37769	4.57628
5	learning	145	143	somatosensory-abrupt	3.34717	4.59857
5	learning	145	144	somatosensory-abrupt	3.38048	4.61574
5	learning	145	145	somatosensory-abrupt	3.48981	4.62895
5	learning	145	146	somatosensory-abrupt	3.59977	4.66923
5	learning	145	147	somatosensory-abrupt	3.67043	4.72454
5	learning	145	148	somatosensory-abrupt	3.69843	4.74037
5	learning	145	149	somatosensory-abrupt	3.73664	4.75276
5	learning	145	150	somatosensory-abrupt	3.79834	4.78808
5	learning	145	151	somatosensory-abrupt	3.85881	4.81889
5	learning	145	152	somatosensory-abrupt	3.92519	4.86781
5	learning	145	153	somatosensory-abrupt	3.97703	4.90406
5	learning	145	154	somatosensory-abrupt	4.02316	4.88054
5	learning	145	155	somatosensory-abrupt	4.10946	4.91973
5	learning	145	156	somatosensory-abrupt	4.20796	4.97447
5	learning	145	157	somatosensory-abrupt	4.31618	5.01536
5	learning	145	158	somatosensory-abrupt	4.41041	5.02032
5	learning	145	159	somatosensory-abrupt	4.44086	5.02509
5	learning	145	160	somatosensory-abrupt	4.45179	5.08486
5	learning	145	161	somatosensory-abrupt	4.48819	5.10363
5	learning	145	162	somatosensory-abrupt	4.54189	5.11836
5	learning	145	163	somatosensory-abrupt	4.60459	5.12555
5	learning	145	164	somatosensory-abrupt	4.64369	5.13617
5	learning	145	165	somatosensory-abrupt	4.647	5.1748
5	learning	145	166	somatosensory-abrupt	4.68332	5.22962
5	learning	145	167	somatosensory-abrupt	4.75445	5.24457
5	learning	145	168	somatosensory-abrupt	4.8437	5.25666
5	learning	145	169	somatosensory-abrupt	4.91271	5.29632
5	learning	145	170	somatosensory-abrupt	4.93232	5.29609
5	learning	145	171	somatosensory-abrupt	4.95471	5.35295
5	learning	145	172	somatosensory-abrupt	4.98488	5.3994
5	learning	145	173	somatosensory-abrupt	5.03618	5.3783
5	learning	145	174	somatosensory-abrupt	5.10004	5.38982
5	learning	145	175	somatosensory-abrupt	5.14447	5.39905
5	learning	145	176	somatosensory-abrupt	5.15099	5.43716
5	learning	145	177	somatosensory-abrupt	5.17182	5.46562
5	learning	145	178	somatosensory-abrupt	5.24228	5.48756
5	learning	145	179	somatosensory-abrupt	5.33983	5.53463
5	learning	145	180	somatosensory-abrupt	5.41004	5.57
5	learning	145	181	somatosensory-abrupt	5.41418	5.59663
5	learning	145	182	somatosensory-abrupt	5.39935	5.5867
5	learning	145	183	somatosensory-abrupt	5.39677	5.58047
5	learning	145	184	somatosensory-abrupt	5.40473	5.58126
5	learning	145	185	somatosensory-abrupt	5.41289	5.63942
5	learning	145	186	somatosensory-abrupt	5.39444	5.70865
5	learning	145	187	somatosensory-abrupt	5.35831	5.70349
5	learning	145	188	somatosensory-abrupt	5.34835	5.67466
5	learning	145	189	somatosensory-abrupt	5.36878	5.68087
5	learning	145	190	somatosensory-abrupt	5.40447	5.68625
5	learning	145	191	somatosensory-abrupt	5.39228	5.69126
5	learning	145	192	somatosensory-abrupt	5.33362	5.72637
5	learning	145	193	somatosensory-abrupt	5.28633	5.72662
5	learning	145	194	somatosensory-abrupt	5.25869	5.69724
5	learning	145	195	somatosensory-abrupt	5.24331	5.73378
5	learning	145	196	somatosensory-abrupt	5.22794	5.76111
5	learning	145	197	somatosensory-abrupt	5.17794	5.75585
5	learning	145	198	somatosensory-abrupt	5.09665	5.75285
5	learning	145	199	somatosensory-abrupt	5.05275	5.74739
5	learning	145	200	somatosensory-abrupt	5.07562	5.77499
5	learning	145	201	somatosensory-abrupt	5.12846	5.7696
5	learning	145	202	somatosensory-abrupt	5.13359	5.73593
5	learning	145	203	somatosensory-abrupt	5.08208	5.74315
5	learning	145	204	somatosensory-abrupt	5.03185	5.72273
5	learning	145	205	somatosensory-abrupt	5.01798	5.67816
5	learning	145	206	somatosensory-abrupt	5.06338	5.70383
5	learning	145	207	somatosensory-abrupt	5.11788	5.75416
5	learning	145	208	somatosensory-abrupt	5.09782	5.73426
5	learning	145	209	somatosensory-abrupt	5.03755	5.66342
5	learning	145	210	somatosensory-abrupt	5.0036	5.64363
5	learning	145	211	somatosensory-abrupt	4.9955	5.62996
5	learning	145	212	somatosensory-abrupt	4.99982	5.64752
5	learning	145	213	somatosensory-abrupt	4.97115	5.66093
5	learning	145	214	somatosensory-abrupt	4.89593	5.61412
5	learning	145	215	somatosensory-abrupt	4.84191	5.61185
5	learning	145	216	somatosensory-abrupt	4.83514	5.58426
5	learning	145	217	somatosensory-abrupt	4.83885	5.53414
5	learning	145	218	somatosensory-abrupt	4.82334	5.55604
5	learning	145	219	somatosensory-abrupt	4.76711	5.57264
5	learning	145	220	somatosensory-abrupt	4.71446	5.52782
5	learning	145	221	somatosensory-abrupt	4.68611	5.49605
5	learning	145	222	somatosensory-abrupt	4.66569	5.50467
5	learning	145	223	somatosensory-abrupt	4.65446	5.45383
5	learning	145	224	somatosensory-abrupt	4.59261	5.41335
5	learning	145	225	somatosensory-abrupt	4.48134	5.41555
5	learning	145	226	somatosensory-abrupt	4.40186	5.39117
5	learning	145	227	somatosensory-abrupt	4.37518	5.40087
5	learning	145	228	somatosensory-abrupt	4.39712	5.37735
5	learning	145	229	somatosensory-abrupt	4.38248	5.3031
5	learning	145	230	somatosensory-abrupt	4.30107	5.30772
5	learning	145	231	somatosensory-abrupt	4.21851	5.31155
5	learning	145	232	somatosensory-abrupt	4.15248	5.25709
5	learning	145	233	somatosensory-abrupt	4.13027	5.18686
5	learning	145	234	somatosensory-abrupt	4.11805	5.13644
5	learning	145	235	somatosensory-abrupt	4.03953	5.12713
5	learning	145	236	somatosensory-abrupt	3.9321	5.08967
5	learning	145	237	somatosensory-abrupt	3.87959	5.06746
5	learning	145	238	somatosensory-abrupt	3.87273	5.02048
5	learning	145	239	somatosensory-abrupt	3.9186	4.95571
5	learning	145	240	somatosensory-abrupt	3.93859	4.90905
5	learning	145	241	somatosensory-abrupt	3.86741	4.84437
5	learning	145	242	somatosensory-abrupt	3.83235	4.79783
5	learning	145	243	somatosensory-abrupt	3.85878	4.73312
5	learning	145	244	somatosensory-abrupt	3.92321	4.6866
5	learning	145	245	somatosensory-abrupt	3.98933	4.65315
5	learning	145	246	somatosensory-abrupt	3.95544	4.59797
5	learning	145	247	somatosensory-abrupt	3.8948	4.53128
5	learning	145	248	somatosensory-abrupt	3.88673	4.45189
5	learning	145	249	somatosensory-abrupt	3.90732	4.42156
5	learning	145	250	somatosensory-abrupt	3.94811	4.37281
5	learning	145	251	somatosensory-abrupt	3.94187	4.30647
5	learning	145	252	somatosensory-abrupt	3.86155	4.25415
5	learning	145	253	somatosensory-abrupt	3.80877	4.18948
5	learning	145	254	somatosensory-abrupt	3.81871	4.11575
5	learning	145	255	somatosensory-abrupt	3.85387	4.03109
5	learning	145	256	somatosensory-abrupt	3.88976	3.94278
5	learning	145	257	somatosensory-abrupt	3.87345	3.87892
5	learning	145	258	somatosensory-abrupt	3.82402	3.82835
5	learning	145	259	somatosensory-abrupt	3.79559	3.76482
5	learning	145	260	somatosensory-abrupt	3.78673	3.71889
5	learning	145	261	somatosensory-abrupt	3.80978	3.65429
5	learning	145	262	somatosensory-abrupt	3.77229	3.58052
5	learning	145	263	somatosensory-abrupt	3.65063	3.49564
5	learning	145	264	somatosensory-abrupt	3.56611	3.43421
5	learning	145	265	somatosensory-abrupt	3.53508	3.3941
5	learning	145	266	somatosensory-abrupt	3.54534	3.33369
5	learning	145	267	somatosensory-abrupt	3.55009	3.25848
5	learning	145	268	somatosensory-abrupt	3.47175	3.17693
5	learning	145	269	somatosensory-abrupt	3.36312	3.08632
5	learning	145	270	somatosensory-abrupt	3.27974	3.02066
5	learning	145	271	somatosensory-abrupt	3.21308	2.94596
5	learning	145	272	somatosensory-abrupt	3.16621	2.86035
5	learning	145	273	somatosensory-abrupt	3.07024	2.76673
5	learning	145	274	somatosensory-abrupt	2.91866	2.69886
5	learning	145	275	somatosensory-abrupt	2.7622	2.64962
5	learning	145	276	somatosensory-abrupt	2.62469	2.58245
5	learning	145	277	somatosensory-abrupt	2.51222	2.50219
5	learning	145	278	somatosensory-abrupt	2.38394	2.38536
5	learning	145	279	somatosensory-abrupt	2.21361	2.30056
5	learning	145	280	somatosensory-abrupt	2.03665	2.23902
5	learning	145	281	somatosensory-abrupt	1.90701	2.16283
5	learning	145	282	somatosensory-abrupt	1.80265	2.076
5	learning	145	283	somatosensory-abrupt	1.69168	2.0085
5	learning	145	284	somatosensory-abrupt	1.55942	1.92796
5	learning	145	285	somatosensory-abrupt	1.37658	1.8424
5	learning	145	286	somatosensory-abrupt	1.16444	1.74872
5	learning	145	287	somatosensory-abrupt	0.959417	1.68071
5	learning	145	288	somatosensory-abrupt	0.756219	1.59975
5	learning	145	289	somatosensory-abrupt	0.57875	1.50942
5	learning	145	290	somatosensory-abrupt	0.429364	1.4438
5	learning	145	291	somatosensory-abrupt	0.296953	1.36459
5	learning	145	292	somatosensory-abrupt	0.196099	1.27548
5	learning	145	293	somatosensory-abrupt	0.115776	1.1792
5	learning	145	294	somatosensory-abrupt	0.059434	1.10926
5	learning	145	295	somatosensory-abrupt	-0.0145946	1.05846
5	learning	145	296	somatosensory-abrupt	-0.139061	0.989981
5	learning	145	297	somatosensory-abrupt	-0.266343	0.908671
5	learning	145	298	somatosensory-abrupt	-0.363246	0.818022
5	learning	145	299	somatosensory-abrupt	-0.42787	0.752179
5	learning	145	300	somatosensory-abrupt	-0.472013	0.704339
5	learning	145	301	somatosensory-abrupt	-0.554419	0.60643
5	learning	145	302	somatosensory-abrupt	-0.671882	0.503726
5	learning	145	303	somatosensory-abrupt	-0.754784	0.429111
5	learning	145	304	somatosensory-abrupt	-0.808219	0.374903
5	learning	145	305	somatosensory-abrupt	-0.850989	0.335522
5	learning	145	306	somatosensory-abrupt	-0.909216	0.275332
5	learning	145	307	somatosensory-abrupt	-1.00224	0.17295
5	learning	145	308	somatosensory-abrupt	-1.10716	0.0985694
5	learning	145	309	somatosensory-abrupt	-1.16066	0.0400344
5	learning	145	310	somatosensory-abrupt	-1.17693	-0.0024898
5	learning	145	311	somatosensory-abrupt	-1.21218	-0.0604572
5	learning	145	312	somatosensory-abrupt	-1.25544	-0.102572
5	learning	145	313	somatosensory-abrupt	-1.26554	-0.13316
5	learning	145	314	somatosensory-abrupt	-1.22663	-0.18696
5	learning	145	315	somatosensory-abrupt	-1.17896	-0.226035
5	learning	145	316	somatosensory-abrupt	-1.13256	-0.249915
5	learning	145	317	somatosensory-abrupt	-1.10234	-0.267254
5	learning	145	318	somatosensory-abrupt	-1.12671	-0.311414
5	learning	145	319	somatosensory-abrupt	-1.17387	-0.316445
5	learning	145	320	somatosensory-abrupt	-1.22489	-0.288516
5	learning	145	321	somatosensory-abrupt	-1.27534	-0.295278
5	learning	145	322	somatosensory-abrupt	-1.32091	-0.300184
5	learning	145	323	somatosensory-abrupt	-1.39517	-0.30374
5	learning	145	324	somatosensory-abrupt	-1.502	-0.333343
5	learning	145	325	somatosensory-abrupt	-1.60414	-0.323281
5	learning	145	326	somatosensory-abrupt	-1.68227	-0.288923
5	learning	145	327	somatosensory-abrupt	-1.73607	-0.263956
5	learning	145	328	somatosensory-abrupt	-1.81883	-0.245812
5	learning	145	329	somatosensory-abrupt	-1.95844	-0.201055
5	learning	145	330	somatosensory-abrupt	-2.09867	-0.168533
5	learning	145	331	somatosensory-abrupt	-2.22478	-0.117894
5	learning	145	332	somatosensory-abrupt	-2.33724	-0.0810889
5	learning	145	333	somatosensory-abrupt	-2.43666	-0.0813683
5	learning	145	334	somatosensory-abrupt	-2.5542	-0.0499916
5	learning	145	335	somatosensory-abrupt	-2.67475	-0.000189925
5	learning	145	336	somatosensory-abrupt	-2.75518	0.0314349
5	learning	145	337	somatosensory-abrupt	-2.81203	0.0274058
5	learning	145	338	somatosensory-abrupt	-2.84421	0.0560442
5	learning	145	339	somatosensory-abrupt	-2.86279	0.07229
5	learning	145	340	somatosensory-abrupt	-2.91421	0.0840946
5	learning	145	341	somatosensory-abrupt	-3.00331	0.124246
5	learning	145	342	somatosensory-abrupt	-3.03842	0.121839
5	learning	145	343	somatosensory-abrupt	-3.00603	0.120093
5	learning	145	344	somatosensory-abrupt	-2.95129	0.118823
5	learning	145	345	somatosensory-abrupt	-2.90904	0.0863248
5	learning	145	346	somatosensory-abrupt	-2.90208	0.121309
5	learning	145	347	somatosensory-abrupt	-2.87217	0.146725
5	learning	145	348	somatosensory-abrupt	-2.81266	0.13362
5	learning	145	349	somatosensory-abrupt	-2.70822	0.151127
5	learning	145	350	somatosensory-abrupt	-2.58684	0.195431
5	learning	145	351	somatosensory-abrupt	-2.53516	0.227626
5	learning	145	352	somatosensory-abrupt	-2.47878	0.219446
5	learning	145	353	somatosensory-abrupt	-2.36576	0.213511
5	learning	145	354	somatosensory-abrupt	-2.24772	0.177629
5	learning	145	355	somatosensory-abrupt	-2.09681	0.151568
5	learning	145	356	somatosensory-abrupt	-1.96333	0.164216
5	learning	145	357	somatosensory-abrupt	-1.88943	0.173411
5	learning	145	358	somatosensory-abrupt	-1.79815	0.175596
5	learning	145	359	somatosensory-abrupt	-1.64585	0.177179
5	learning	145	360	somatosensory-abrupt	-1.48237	0.182856
5	learning	145	361	somatosensory-abrupt	-1.3237	0.159903
5	learning	145	362	somatosensory-abrupt	-1.16843	0.138754
5	learning	145	363	somatosensory-abrupt	-1.03452	0.123358
5	learning	145	364	somatosensory-abrupt	-0.89713	0.116702
5	learning	145	365	somatosensory-abrupt	-0.746692	0.107363
5	learning	145	366	somatosensory-abrupt	-0.576608	0.100585
5	learning	145	367	somatosensory-abrupt	-0.439771	0.12724
5	learning	145	368	somatosensory-abrupt	-0.349525	0.119516
5	learning	145	369	somatosensory-abrupt	-0.234546	0.0823461
5	learning	145	370	somatosensory-abrupt	-0.0919232	0.0824249
5	learning	145	371	somatosensory-abrupt	0.0757836	0.114063
5	learning	145	372	somatosensory-abrupt	0.238156	0.109951
5	learning	145	373	somatosensory-abrupt	0.319893	0.106978
5	learning	145	374	somatosensory-abrupt	0.357639	0.104807
5	learning	145	375	somatosensory-abrupt	0.439912	0.0445692
5	learning	145	376	somatosensory-abrupt	0.556467	0.0279034
5	learning	145	377	somatosensory-abrupt	0.697738	0.047362
5	learning	145	378	somatosensory-abrupt	0.797436	0.0344085
5	learning	145	379	somatosensory-abrupt	0.789401	0.0520961
5	learning	145	380	somatosensory-abrupt	0.792143	0.0649409
5	learning	145	381	somatosensory-abrupt	0.842536	0.0471795
5	learning	145	382	somatosensory-abrupt	0.903886	0.0342759
5	learning	145	383	somatosensory-abrupt	0.968835	0.0249015
5	learning	145	384	somatosensory-abrupt	0.94897	0.0180909
5	learning	145	385	somatosensory-abrupt	0.897302	0.013143
5	learning	145	386	somatosensory-abrupt	0.906268	0.00954843
5	learning	145	387	somatosensory-abrupt	0.927528	-0.0201542
5	learning	145	388	somatosensory-abrupt	0.977101	-0.0417321
5	learning	145	389	somatosensory-abrupt	0.972842	-0.0303184
5	learning	145	390	somatosensory-abrupt	0.893607	-0.0535992
5	learning	145	391	somatosensory-abrupt	0.835178	-0.0705127
5	learning	145	392	somatosensory-abrupt	0.7862	-0.0783135
5	learning	145	393	somatosensory-abrupt	0.772412	-0.083982
5	learning	145	394	somatosensory-abrupt	0.758835	-0.061013
5	learning	145	395	somatosensory-abrupt	0.675036	-0.0714072
5	learning	145	396	somatosensory-abrupt	0.556197	-0.0789617
5	learning	145	397	somatosensory-abrupt	0.477772	-0.0573657
5	learning	145	398	somatosensory-abrupt	0.439464	-0.0687539
5	learning	145	399	somatosensory-abrupt	0.409451	-0.0454579
5	learning	145	400	somatosensory-abrupt	0.365354	-0.0285249
7	learning	10	1	somatosensory-abrupt	0.0517099	0.0459437
7	learning	10	2	somatosensory-abrupt	0.0537352	0.0333781
7	learning	10	3	somatosensory-abrupt	0.0590691	0.0242492
7	learning	10	4	somatosensory-abrupt	0.021468	0.0442696
7	learning	10	5	somatosensory-abrupt	-0.024063	0.0588133
7	learning	10	6	somatosensory-abrupt	-0.08758	0.0427279
7	learning	10	7	somatosensory-abrupt	-0.13648	0.0310418
7	learning	10	8	somatosensory-abrupt	-0.11362	0.0225519
7	learning	10	9	somatosensory-abrupt	-0.109486	0.0430381
7	learning	10	10	somatosensory-abrupt	-0.164672	0.0579203
7	learning	10	11	somatosensory-abrupt	-0.205877	0.0420791
7	learning	10	12	somatosensory-abrupt	-0.237952	0.0305705
7	learning	10	13	somatosensory-abrupt	-0.23246	0.0222095
7	learning	10	14	somatosensory-abrupt	-0.223457	0.0161352
7	learning	10	15	somatosensory-abrupt	-0.252927	0.0117222
7	learning	10	16	somatosensory-abrupt	-0.269862	0.0351716
7	learning	10	17	somatosensory-abrupt	-0.271591	0.052207
7	learning	10	18	somatosensory-abrupt	-0.246922	0.0379284
7	learning	10	19	somatosensory-abrupt	-0.16539	0.027555
7	learning	10	20	somatosensory-abrupt	-0.15515	0.0200187
7	learning	10	21	somatosensory-abrupt	-0.250808	0.0145436
7	learning	10	22	somatosensory-abrupt	-0.316905	0.0105659
7	learning	10	23	somatosensory-abrupt	-0.345004	0.00767613
7	learning	10	24	somatosensory-abrupt	-0.312188	0.00557671
7	learning	10	25	somatosensory-abrupt	-0.259933	0.00405148
7	learning	10	26	somatosensory-abrupt	-0.305762	0.0029434
7	learning	10	27	somatosensory-abrupt	-0.378955	0.00213838
7	learning	10	28	somatosensory-abrupt	-0.411622	0.00155353
7	learning	10	29	somatosensory-abrupt	-0.410066	0.00112864
7	learning	10	30	somatosensory-abrupt	-0.365782	0.000819958
7	learning	10	31	somatosensory-abrupt	-0.360766	0.0005957
7	learning	10	32	somatosensory-abrupt	-0.41953	0.0276436
7	learning	10	33	somatosensory-abrupt	-0.451256	0.047294
7	learning	10	34	somatosensory-abrupt	-0.448479	0.0343591
7	learning	10	35	somatosensory-abrupt	-0.421561	0.0249619
7	learning	10	36	somatosensory-abrupt	-0.382666	-0.00851836
7	learning	10	37	somatosensory-abrupt	-0.38998	-0.0328417
7	learning	10	38	somatosensory-abrupt	-0.40421	-0.0238595
7	learning	10	39	somatosensory-abrupt	-0.397097	-0.0173339
7	learning	10	40	somatosensory-abrupt	-0.347499	-0.0125931
7	learning	10	41	somatosensory-abrupt	-0.237665	0.0180652
7	learning	10	42	somatosensory-abrupt	-0.178814	0.0403381
7	learning	10	43	somatosensory-abrupt	-0.218514	0.0293056
7	learning	10	44	somatosensory-abrupt	-0.261576	0.0212905
7	learning	10	45	somatosensory-abrupt	-0.269882	-0.0111837
7	learning	10	46	somatosensory-abrupt	-0.256161	-0.0347764
7	learning	10	47	somatosensory-abrupt	-0.223572	-0.025265
7	learning	10	48	somatosensory-abrupt	-0.215887	-0.0183551
7	learning	10	49	somatosensory-abrupt	-0.219393	-0.0133349
7	learning	10	50	somatosensory-abrupt	-0.209605	-0.00968784
7	learning	10	51	somatosensory-abrupt	-0.197314	-0.00703821
7	learning	10	52	somatosensory-abrupt	-0.137771	-0.00511326
7	learning	10	53	somatosensory-abrupt	-0.0982925	-0.00371478
7	learning	10	54	somatosensory-abrupt	-0.153209	-0.00269879
7	learning	10	55	somatosensory-abrupt	-0.178541	-0.00196067
7	learning	10	56	somatosensory-abrupt	-0.155715	-0.00142443
7	learning	10	57	somatosensory-abrupt	-0.144689	-0.00103485
7	learning	10	58	somatosensory-abrupt	-0.114666	-0.000751816
7	learning	10	59	somatosensory-abrupt	-0.086528	-0.000546195
7	learning	10	60	somatosensory-abrupt	-0.0698018	-0.00039681
7	learning	10	61	somatosensory-abrupt	-0.063402	-0.000288283
7	learning	10	62	somatosensory-abrupt	-0.0676391	-0.000209437
7	learning	10	63	somatosensory-abrupt	-0.0427688	-0.000152156
7	learning	10	64	somatosensory-abrupt	-0.0102983	-0.000110542
7	learning	10	65	somatosensory-abrupt	-0.035543	-8.03e-05
7	learning	10	66	somatosensory-abrupt	-0.0740265	-5.83e-05
7	learning	10	67	somatosensory-abrupt	-0.101059	-4.24e-05
7	learning	10	68	somatosensory-abrupt	-0.107012	-3.08e-05
7	learning	10	69	somatosensory-abrupt	-0.0647149	-2.24e-05
7	learning	10	70	somatosensory-abrupt	-0.0666304	-1.63e-05
7	learning	10	71	somatosensory-abrupt	-0.0945113	-1.18e-05
7	learning	10	72	somatosensory-abrupt	-0.0978173	-8.58e-06
7	learning	10	73	somatosensory-abrupt	-0.112613	-0.0272171
7	learning	10	74	somatosensory-abrupt	-0.0799065	-0.0469841
7	learning	10	75	somatosensory-abrupt	-0.0346036	-0.0341339
7	learning	10	76	somatosensory-abrupt	-0.0655282	-0.0247983
7	learning	10	77	somatosensory-abrupt	-0.111341	0.00863718
7	learning	10	78	somatosensory-abrupt	-0.140766	0.0329281
7	learning	10	79	somatosensory-abrupt	-0.131158	0.0239222
7	learning	10	80	somatosensory-abrupt	-0.131979	0.0173795
7	learning	10	81	somatosensory-abrupt	-0.205257	0.0126262
7	learning	10	82	somatosensory-abrupt	-0.269965	0.00917294
7	learning	10	83	somatosensory-abrupt	-0.281471	0.00666414
7	learning	10	84	somatosensory-abrupt	-0.265702	0.0048415
7	learning	10	85	somatosensory-abrupt	-0.257443	0.0301725
7	learning	10	86	somatosensory-abrupt	-0.253572	0.0485752
7	learning	10	87	somatosensory-abrupt	-0.289195	0.0352899
7	learning	10	88	somatosensory-abrupt	-0.339105	0.0256381
7	learning	10	89	somatosensory-abrupt	-0.330621	0.0186261
7	learning	10	90	somatosensory-abrupt	-0.286464	0.0401892
7	learning	10	91	somatosensory-abrupt	-0.248217	0.055854
7	learning	10	92	somatosensory-abrupt	-0.258022	0.0405779
7	learning	10	93	somatosensory-abrupt	-0.281122	0.05614
7	learning	10	94	somatosensory-abrupt	-0.269818	0.0946576
7	learning	10	95	somatosensory-abrupt	-0.24187	0.122646
7	learning	10	96	somatosensory-abrupt	-0.248961	0.115762
7	learning	10	97	somatosensory-abrupt	-0.324297	0.137986
7	learning	10	98	somatosensory-abrupt	-0.41286	0.154125
7	learning	10	99	somatosensory-abrupt	-0.449429	0.165863
7	learning	10	100	somatosensory-abrupt	-0.448835	0.201053
7	learning	10	101	somatosensory-abrupt	-0.425458	0.226633
7	learning	10	102	somatosensory-abrupt	-0.414334	0.272449
7	learning	10	103	somatosensory-abrupt	-0.442763	0.305746
7	learning	10	104	somatosensory-abrupt	-0.467004	0.329948
7	learning	10	105	somatosensory-abrupt	-0.456152	0.320293
7	learning	10	106	somatosensory-abrupt	-0.433442	0.339985
7	learning	10	107	somatosensory-abrupt	-0.396884	0.381527
7	learning	10	108	somatosensory-abrupt	-0.381562	0.411737
7	learning	10	109	somatosensory-abrupt	-0.410818	0.433686
7	learning	10	110	somatosensory-abrupt	-0.400632	0.449661
7	learning	10	111	somatosensory-abrupt	-0.334906	0.487975
7	learning	10	112	somatosensory-abrupt	-0.253922	0.515832
7	learning	10	113	somatosensory-abrupt	-0.199466	0.59009
7	learning	10	114	somatosensory-abrupt	-0.184128	0.64404
7	learning	10	115	somatosensory-abrupt	-0.19354	0.629297
7	learning	10	116	somatosensory-abrupt	-0.192603	0.645896
7	learning	10	117	somatosensory-abrupt	-0.139654	0.684699
7	learning	10	118	somatosensory-abrupt	-0.0489624	0.739676
7	learning	10	119	somatosensory-abrupt	0.0073635	0.806954
7	learning	10	120	somatosensory-abrupt	0.0152154	0.855894
7	learning	10	121	somatosensory-abrupt	0.016269	0.891509
7	learning	10	122	somatosensory-abrupt	0.0153724	0.944217
7	learning	10	123	somatosensory-abrupt	0.0254129	1.0099
7	learning	10	124	somatosensory-abrupt	0.0573219	1.0577
7	learning	10	125	somatosensory-abrupt	0.0588755	1.11932
7	learning	10	126	somatosensory-abrupt	0.0213072	1.19152
7	learning	10	127	somatosensory-abrupt	0.00694383	1.21671
7	learning	10	128	somatosensory-abrupt	0.0339061	1.26197
7	learning	10	129	somatosensory-abrupt	0.0713396	1.34912
7	learning	10	130	somatosensory-abrupt	0.127221	1.4126
7	learning	10	131	somatosensory-abrupt	0.171402	1.45886
7	learning	10	132	somatosensory-abrupt	0.192155	1.49261
7	learning	10	133	somatosensory-abrupt	0.237057	1.57161
7	learning	10	134	somatosensory-abrupt	0.292597	1.68345
7	learning	10	135	somatosensory-abrupt	0.349275	1.76495
7	learning	10	136	somatosensory-abrupt	0.387319	1.82381
7	learning	10	137	somatosensory-abrupt	0.392895	1.86681
7	learning	10	138	somatosensory-abrupt	0.386995	1.92578
7	learning	10	139	somatosensory-abrupt	0.404319	2.02331
7	learning	10	140	somatosensory-abrupt	0.44532	2.12139
7	learning	10	141	somatosensory-abrupt	0.497329	2.19298
7	learning	10	142	somatosensory-abrupt	0.517666	2.24531
7	learning	10	143	somatosensory-abrupt	0.508428	2.31067
7	learning	10	144	somatosensory-abrupt	0.515472	2.41309
7	learning	10	145	somatosensory-abrupt	0.570917	2.48784
7	learning	10	146	somatosensory-abrupt	0.663163	2.54263
7	learning	10	147	somatosensory-abrupt	0.702964	2.63751
7	learning	10	148	somatosensory-abrupt	0.678204	2.73395
7	learning	10	149	somatosensory-abrupt	0.640595	2.80452
7	learning	10	150	somatosensory-abrupt	0.621066	2.884
7	learning	10	151	somatosensory-abrupt	0.626606	2.99653
7	learning	10	152	somatosensory-abrupt	0.663465	3.0788
7	learning	10	153	somatosensory-abrupt	0.705055	3.13927
7	learning	10	154	somatosensory-abrupt	0.704861	3.21091
7	learning	10	155	somatosensory-abrupt	0.687535	3.26416
7	learning	10	156	somatosensory-abrupt	0.687361	3.33074
7	learning	10	157	somatosensory-abrupt	0.711911	3.40638
7	learning	10	158	somatosensory-abrupt	0.733289	3.48992
7	learning	10	159	somatosensory-abrupt	0.715584	3.57916
7	learning	10	160	somatosensory-abrupt	0.690328	3.64477
7	learning	10	161	somatosensory-abrupt	0.684609	3.72058
7	learning	10	162	somatosensory-abrupt	0.690296	3.80377
7	learning	10	163	somatosensory-abrupt	0.729137	3.86506
7	learning	10	164	somatosensory-abrupt	0.735298	3.91042
7	learning	10	165	somatosensory-abrupt	0.683977	3.9717
7	learning	10	166	somatosensory-abrupt	0.66707	4.07253
7	learning	10	167	somatosensory-abrupt	0.683866	4.14666
7	learning	10	168	somatosensory-abrupt	0.717188	4.17405
7	learning	10	169	somatosensory-abrupt	0.730388	4.22243
7	learning	10	170	somatosensory-abrupt	0.686626	4.28599
7	learning	10	171	somatosensory-abrupt	0.626104	4.36136
7	learning	10	172	somatosensory-abrupt	0.584232	4.41703
7	learning	10	173	somatosensory-abrupt	0.572914	4.43043
7	learning	10	174	somatosensory-abrupt	0.586344	4.46882
7	learning	10	175	somatosensory-abrupt	0.583963	4.55361
7	learning	10	176	somatosensory-abrupt	0.558217	4.6445
7	learning	10	177	somatosensory-abrupt	0.527582	4.68341
7	learning	10	178	somatosensory-abrupt	0.481524	4.68459
7	learning	10	179	somatosensory-abrupt	0.4624	4.71486
7	learning	10	180	somatosensory-abrupt	0.471714	4.79404
7	learning	10	181	somatosensory-abrupt	0.434349	4.85265
7	learning	10	182	somatosensory-abrupt	0.387051	4.86815
7	learning	10	183	somatosensory-abrupt	0.366121	4.88054
7	learning	10	184	somatosensory-abrupt	0.367567	4.91916
7	learning	10	185	somatosensory-abrupt	0.38136	4.97624
7	learning	10	186	somatosensory-abrupt	0.370636	4.99041
7	learning	10	187	somatosensory-abrupt	0.362019	4.97401
7	learning	10	188	somatosensory-abrupt	0.347588	5.01982
7	learning	10	189	somatosensory-abrupt	0.331417	5.05404
7	learning	10	190	somatosensory-abrupt	0.343079	5.08042
7	learning	10	191	somatosensory-abrupt	0.335402	5.1005
7	learning	10	192	somatosensory-abrupt	0.258447	5.1166
7	learning	10	193	somatosensory-abrupt	0.171571	5.15737
7	learning	10	194	somatosensory-abrupt	0.109882	5.13149
7	learning	10	195	somatosensory-abrupt	0.0721463	5.1427
7	learning	10	196	somatosensory-abrupt	0.037877	5.15174
7	learning	10	197	somatosensory-abrupt	-0.0476536	5.13101
7	learning	10	198	somatosensory-abrupt	-0.130051	5.11692
7	learning	10	199	somatosensory-abrupt	-0.175963	5.13678
7	learning	10	200	somatosensory-abrupt	-0.211222	5.18045
7	learning	10	201	somatosensory-abrupt	-0.23978	5.12746
7	learning	10	202	somatosensory-abrupt	-0.315988	5.06191
7	learning	10	203	somatosensory-abrupt	-0.418597	5.10137
7	learning	10	204	somatosensory-abrupt	-0.479604	5.10201
7	learning	10	205	somatosensory-abrupt	-0.52378	5.0466
7	learning	10	206	somatosensory-abrupt	-0.533409	5.03618
7	learning	10	207	somatosensory-abrupt	-0.542205	5.00068
7	learning	10	208	somatosensory-abrupt	-0.591738	4.97602
7	learning	10	209	somatosensory-abrupt	-0.628054	4.95899
7	learning	10	210	somatosensory-abrupt	-0.659891	4.91918
7	learning	10	211	somatosensory-abrupt	-0.676194	4.92029
7	learning	10	212	somatosensory-abrupt	-0.637515	4.89288
7	learning	10	213	somatosensory-abrupt	-0.631282	4.81646
7	learning	10	214	somatosensory-abrupt	-0.681715	4.79091
7	learning	10	215	somatosensory-abrupt	-0.699945	4.77312
7	learning	10	216	somatosensory-abrupt	-0.693182	4.73256
7	learning	10	217	somatosensory-abrupt	-0.660766	4.70396
7	learning	10	218	somatosensory-abrupt	-0.608464	4.68403
7	learning	10	219	somatosensory-abrupt	-0.596074	4.64169
7	learning	10	220	somatosensory-abrupt	-0.600195	4.61187
7	learning	10	221	somatosensory-abrupt	-0.579838	4.59089
7	learning	10	222	somatosensory-abrupt	-0.519058	4.51854
7	learning	10	223	somatosensory-abrupt	-0.412892	4.46732
7	learning	10	224	somatosensory-abrupt	-0.344424	4.45952
7	learning	10	225	somatosensory-abrupt	-0.326819	4.45465
7	learning	10	226	somatosensory-abrupt	-0.299966	4.42304
7	learning	10	227	somatosensory-abrupt	-0.278407	4.34271
7	learning	10	228	somatosensory-abrupt	-0.212265	4.31449
7	learning	10	229	somatosensory-abrupt	-0.142075	4.29446
7	learning	10	230	somatosensory-abrupt	-0.131926	4.25141
7	learning	10	231	somatosensory-abrupt	-0.100302	4.22068
7	learning	10	232	somatosensory-abrupt	-0.0303934	4.17019
7	learning	10	233	somatosensory-abrupt	0.058986	4.13412
7	learning	10	234	somatosensory-abrupt	0.18431	4.10854
7	learning	10	235	somatosensory-abrupt	0.266724	4.09059
7	learning	10	236	somatosensory-abrupt	0.278205	4.07817
7	learning	10	237	somatosensory-abrupt	0.321168	4.04022
7	learning	10	238	somatosensory-abrupt	0.43295	4.01335
7	learning	10	239	somatosensory-abrupt	0.612993	3.96526
7	learning	10	240	somatosensory-abrupt	0.806178	3.93109
7	learning	10	241	somatosensory-abrupt	0.923776	3.9066
7	learning	10	242	somatosensory-abrupt	0.984235	3.85994
7	learning	10	243	somatosensory-abrupt	1.04754	3.88519
7	learning	10	244	somatosensory-abrupt	1.13147	3.87492
7	learning	10	245	somatosensory-abrupt	1.24878	3.80887
7	learning	10	246	somatosensory-abrupt	1.35982	3.79049
7	learning	10	247	somatosensory-abrupt	1.38806	3.77811
7	learning	10	248	somatosensory-abrupt	1.36539	3.76973
7	learning	10	249	somatosensory-abrupt	1.35406	3.79325
7	learning	10	250	somatosensory-abrupt	1.38012	3.75196
7	learning	10	251	somatosensory-abrupt	1.4297	3.66367
7	learning	10	252	somatosensory-abrupt	1.4661	3.62915
7	learning	10	253	somatosensory-abrupt	1.51758	3.63366
7	learning	10	254	somatosensory-abrupt	1.61085	3.63797
7	learning	10	255	somatosensory-abrupt	1.69927	3.61234
7	learning	10	256	somatosensory-abrupt	1.7427	3.59371
7	learning	10	257	somatosensory-abrupt	1.70365	3.58054
7	learning	10	258	somatosensory-abrupt	1.58734	3.57152
7	learning	10	259	somatosensory-abrupt	1.47888	3.53548
7	learning	10	260	somatosensory-abrupt	1.41087	3.48056
7	learning	10	261	somatosensory-abrupt	1.36845	3.47083
7	learning	10	262	somatosensory-abrupt	1.3046	3.49355
7	learning	10	263	somatosensory-abrupt	1.16953	3.48053
7	learning	10	264	somatosensory-abrupt	1.01425	3.41238
7	learning	10	265	somatosensory-abrupt	0.899522	3.36323
7	learning	10	266	somatosensory-abrupt	0.832505	3.32788
7	learning	10	267	somatosensory-abrupt	0.805876	3.30257
7	learning	10	268	somatosensory-abrupt	0.732506	3.28455
7	learning	10	269	somatosensory-abrupt	0.640642	3.27183
7	learning	10	270	somatosensory-abrupt	0.580357	3.26296
7	learning	10	271	somatosensory-abrupt	0.498385	3.19745
7	learning	10	272	somatosensory-abrupt	0.473863	3.12036
7	learning	10	273	somatosensory-abrupt	0.455847	3.09453
7	learning	10	274	somatosensory-abrupt	0.340178	3.0466
7	learning	10	275	somatosensory-abrupt	0.212249	3.01212
7	learning	10	276	somatosensory-abrupt	0.0979931	2.98731
7	learning	10	277	somatosensory-abrupt	-0.000414185	2.9401
7	learning	10	278	somatosensory-abrupt	-0.0756342	2.93609
7	learning	10	279	somatosensory-abrupt	-0.274842	2.90338
7	learning	10	280	somatosensory-abrupt	-0.590554	2.84998
7	learning	10	281	somatosensory-abrupt	-0.782197	2.81136
7	learning	10	282	somatosensory-abrupt	-0.849549	2.75404
7	learning	10	283	somatosensory-abrupt	-0.876974	2.68303
7	learning	10	284	somatosensory-abrupt	-0.876435	2.66176
7	learning	10	285	somatosensory-abrupt	-0.937454	2.64641
7	learning	10	286	somatosensory-abrupt	-1.02491	2.57592
7	learning	10	287	somatosensory-abrupt	-1.05797	2.52489
7	learning	10	288	somatosensory-abrupt	-1.03681	2.51809
7	learning	10	289	somatosensory-abrupt	-0.972944	2.48366
7	learning	10	290	somatosensory-abrupt	-0.940854	2.42884
7	learning	10	291	somatosensory-abrupt	-0.986017	2.35947
7	learning	10	292	somatosensory-abrupt	-1.03871	2.27968
7	learning	10	293	somatosensory-abrupt	-1.07875	2.25145
7	learning	10	294	somatosensory-abrupt	-1.08681	2.26122
7	learning	10	295	somatosensory-abrupt	-1.05688	2.23878
7	learning	10	296	somatosensory-abrupt	-1.08453	2.16289
7	learning	10	297	somatosensory-abrupt	-1.12792	2.13804
7	learning	10	298	somatosensory-abrupt	-1.13692	2.15026
7	learning	10	299	somatosensory-abrupt	-1.13612	2.12911
7	learning	10	300	somatosensory-abrupt	-1.08527	2.05405
7	learning	10	301	somatosensory-abrupt	-1.03712	1.96996
7	learning	10	302	somatosensory-abrupt	-1.01375	1.93866
7	learning	10	303	somatosensory-abrupt	-0.946075	1.94621
7	learning	10	304	somatosensory-abrupt	-0.852088	1.9221
7	learning	10	305	somatosensory-abrupt	-0.734495	1.87452
7	learning	10	306	somatosensory-abrupt	-0.601987	1.84005
7	learning	10	307	somatosensory-abrupt	-0.52818	1.84535
7	learning	10	308	somatosensory-abrupt	-0.462566	1.87953
7	learning	10	309	somatosensory-abrupt	-0.326818	1.87424
7	learning	10	310	somatosensory-abrupt	-0.166948	1.84029
7	learning	10	311	somatosensory-abrupt	0.00962537	1.81572
7	learning	10	312	somatosensory-abrupt	0.190718	1.79797
7	learning	10	313	somatosensory-abrupt	0.326649	1.7554
7	learning	10	314	somatosensory-abrupt	0.437529	1.7246
7	learning	10	315	somatosensory-abrupt	0.563166	1.76237
7	learning	10	316	somatosensory-abrupt	0.741158	1.78988
7	learning	10	317	somatosensory-abrupt	0.937468	1.74992
7	learning	10	318	somatosensory-abrupt	1.05436	1.72101
7	learning	10	319	somatosensory-abrupt	1.08702	1.72986
7	learning	10	320	somatosensory-abrupt	1.13418	1.73638
7	learning	10	321	somatosensory-abrupt	1.21729	1.71087
7	learning	10	322	somatosensory-abrupt	1.31356	1.69247
7	learning	10	323	somatosensory-abrupt	1.40984	1.7095
7	learning	10	324	somatosensory-abrupt	1.44249	1.72143
7	learning	10	325	somatosensory-abrupt	1.43397	1.73021
7	learning	10	326	somatosensory-abrupt	1.42526	1.73668
7	learning	10	327	somatosensory-abrupt	1.4478	1.7111
7	learning	10	328	somatosensory-abrupt	1.52423	1.69263
7	learning	10	329	somatosensory-abrupt	1.56452	1.70966
7	learning	10	330	somatosensory-abrupt	1.57143	1.72213
7	learning	10	331	somatosensory-abrupt	1.62134	1.73076
7	learning	10	332	somatosensory-abrupt	1.70174	1.73712
7	learning	10	333	somatosensory-abrupt	1.80759	1.71144
7	learning	10	334	somatosensory-abrupt	1.88865	1.69291
7	learning	10	335	somatosensory-abrupt	1.87411	1.70991
7	learning	10	336	somatosensory-abrupt	1.80101	1.69195
7	learning	10	337	somatosensory-abrupt	1.74289	1.67901
7	learning	10	338	somatosensory-abrupt	1.70923	1.66968
7	learning	10	339	somatosensory-abrupt	1.68175	1.66301
7	learning	10	340	somatosensory-abrupt	1.61942	1.65823
7	learning	10	341	somatosensory-abrupt	1.52391	1.65487
7	learning	10	342	somatosensory-abrupt	1.45076	1.68294
7	learning	10	343	somatosensory-abrupt	1.41835	1.67298
7	learning	10	344	somatosensory-abrupt	1.42445	1.63542
7	learning	10	345	somatosensory-abrupt	1.40662	1.63865
7	learning	10	346	somatosensory-abrupt	1.34648	1.64107
7	learning	10	347	somatosensory-abrupt	1.28559	1.64294
7	learning	10	348	somatosensory-abrupt	1.21219	1.61437
7	learning	10	349	somatosensory-abrupt	1.13135	1.56377
7	learning	10	350	somatosensory-abrupt	1.05258	1.55703
7	learning	10	351	somatosensory-abrupt	0.992645	1.5822
7	learning	10	352	somatosensory-abrupt	0.957718	1.57054
7	learning	10	353	somatosensory-abrupt	0.925496	1.56221
7	learning	10	354	somatosensory-abrupt	0.880819	1.52616
7	learning	10	355	somatosensory-abrupt	0.877554	1.50012
7	learning	10	356	somatosensory-abrupt	0.894498	1.51119
7	learning	10	357	somatosensory-abrupt	0.845172	1.45885
7	learning	10	358	somatosensory-abrupt	0.818494	1.42134
7	learning	10	359	somatosensory-abrupt	0.835527	1.39415
7	learning	10	360	somatosensory-abrupt	0.879197	1.40448
7	learning	10	361	somatosensory-abrupt	0.920873	1.41248
7	learning	10	362	somatosensory-abrupt	0.865991	1.35783
7	learning	10	363	somatosensory-abrupt	0.783123	1.34824
7	learning	10	364	somatosensory-abrupt	0.746599	1.34174
7	learning	10	365	somatosensory-abrupt	0.76218	1.27655
7	learning	10	366	somatosensory-abrupt	0.815194	1.25927
7	learning	10	367	somatosensory-abrupt	0.837581	1.27727
7	learning	10	368	somatosensory-abrupt	0.80437	1.2904
7	learning	10	369	somatosensory-abrupt	0.786984	1.26993
7	learning	10	370	somatosensory-abrupt	0.796441	1.22505
7	learning	10	371	somatosensory-abrupt	0.839251	1.19249
7	learning	10	372	somatosensory-abrupt	0.911291	1.19894
7	learning	10	373	somatosensory-abrupt	0.899579	1.20365
7	learning	10	374	somatosensory-abrupt	0.880742	1.17706
7	learning	10	375	somatosensory-abrupt	0.925717	1.15778
7	learning	10	376	somatosensory-abrupt	0.991459	1.14381
7	learning	10	377	somatosensory-abrupt	1.1038	1.16429
7	learning	10	378	somatosensory-abrupt	1.15348	1.1491
7	learning	10	379	somatosensory-abrupt	1.10413	1.10756
7	learning	10	380	somatosensory-abrupt	1.10107	1.07739
7	learning	10	381	somatosensory-abrupt	1.15687	1.05552
7	learning	10	382	somatosensory-abrupt	1.23005	1.06974
7	learning	10	383	somatosensory-abrupt	1.32888	1.08011
7	learning	10	384	somatosensory-abrupt	1.38516	1.11832
7	learning	10	385	somatosensory-abrupt	1.39872	1.11599
7	learning	10	386	somatosensory-abrupt	1.43599	1.08375
7	learning	10	387	somatosensory-abrupt	1.48966	1.09045
7	learning	10	388	somatosensory-abrupt	1.5664	1.06471
7	learning	10	389	somatosensory-abrupt	1.64672	1.04607
7	learning	10	390	somatosensory-abrupt	1.66331	1.06318
7	learning	10	391	somatosensory-abrupt	1.65864	1.04498
7	learning	10	392	somatosensory-abrupt	1.6787	1.0313
7	learning	10	393	somatosensory-abrupt	1.71371	1.05202
7	learning	10	394	somatosensory-abrupt	1.80017	1.06712
7	learning	10	395	somatosensory-abrupt	1.90364	1.04745
7	learning	10	396	somatosensory-abrupt	1.98205	1.06389
7	learning	10	397	somatosensory-abrupt	2.05253	1.07582
7	learning	10	398	somatosensory-abrupt	2.07513	1.0539
7	learning	10	399	somatosensory-abrupt	2.09015	1.06814
7	learning	10	400	somatosensory-abrupt	2.10552	1.04835
7	learning	85	1	somatosensory-abrupt	0.234467	0.0768297
7	learning	85	2	somatosensory-abrupt	0.206685	0.0558167
7	learning	85	3	somatosensory-abrupt	0.218268	0.0405509
7	learning	85	4	somatosensory-abrupt	0.238539	0.0567851
7	learning	85	5	somatosensory-abrupt	0.23847	0.068577
7	learning	85	6	somatosensory-abrupt	0.163911	0.0498212
7	learning	85	7	somatosensory-abrupt	0.0764785	0.063524
7	learning	85	8	somatosensory-abrupt	0.0783806	0.0734756
7	learning	85	9	somatosensory-abrupt	0.132826	0.05338
7	learning	85	10	somatosensory-abrupt	0.194025	0.0661128
7	learning	85	11	somatosensory-abrupt	0.209216	0.102061
7	learning	85	12	somatosensory-abrupt	0.156185	0.10085
7	learning	85	13	somatosensory-abrupt	0.0998469	0.100603
7	learning	85	14	somatosensory-abrupt	0.105176	0.100419
7	learning	85	15	somatosensory-abrupt	0.187103	0.100294
7	learning	85	16	somatosensory-abrupt	0.259178	0.100198
7	learning	85	17	somatosensory-abrupt	0.252331	0.100137
7	learning	85	18	somatosensory-abrupt	0.179797	0.126791
7	learning	85	19	somatosensory-abrupt	0.14865	0.146164
7	learning	85	20	somatosensory-abrupt	0.211587	0.133528
7	learning	85	21	somatosensory-abrupt	0.315618	0.124358
7	learning	85	22	somatosensory-abrupt	0.382929	0.144395
7	learning	85	23	somatosensory-abrupt	0.349559	0.158961
7	learning	85	24	somatosensory-abrupt	0.313587	0.169541
7	learning	85	25	somatosensory-abrupt	0.340282	0.203948
7	learning	85	26	somatosensory-abrupt	0.403474	0.229587
7	learning	85	27	somatosensory-abrupt	0.469343	0.220861
7	learning	85	28	somatosensory-abrupt	0.481205	0.241248
7	learning	85	29	somatosensory-abrupt	0.434411	0.283422
7	learning	85	30	somatosensory-abrupt	0.418942	0.314074
7	learning	85	31	somatosensory-abrupt	0.465652	0.308976
7	learning	85	32	somatosensory-abrupt	0.523008	0.30529
7	learning	85	33	somatosensory-abrupt	0.577227	0.356717
7	learning	85	34	somatosensory-abrupt	0.573663	0.394084
7	learning	85	35	somatosensory-abrupt	0.528451	0.394518
7	learning	85	36	somatosensory-abrupt	0.55599	0.421586
7	learning	85	37	somatosensory-abrupt	0.639232	0.468001
7	learning	85	38	somatosensory-abrupt	0.710637	0.474991
7	learning	85	39	somatosensory-abrupt	0.722096	0.480098
7	learning	85	40	somatosensory-abrupt	0.670831	0.510566
7	learning	85	41	somatosensory-abrupt	0.655165	0.560134
7	learning	85	42	somatosensory-abrupt	0.708956	0.596157
7	learning	85	43	somatosensory-abrupt	0.785135	0.62173
7	learning	85	44	somatosensory-abrupt	0.82997	0.667744
7	learning	85	45	somatosensory-abrupt	0.80195	0.674426
7	learning	85	46	somatosensory-abrupt	0.748168	0.70612
7	learning	85	47	somatosensory-abrupt	0.761263	0.729136
7	learning	85	48	somatosensory-abrupt	0.847278	0.745942
7	learning	85	49	somatosensory-abrupt	0.930305	0.784944
7	learning	85	50	somatosensory-abrupt	0.929803	0.813353
7	learning	85	51	somatosensory-abrupt	0.854977	0.834013
7	learning	85	52	somatosensory-abrupt	0.819094	0.875923
7	learning	85	53	somatosensory-abrupt	0.859224	0.933846
7	learning	85	54	somatosensory-abrupt	0.903306	0.948551
7	learning	85	55	somatosensory-abrupt	0.92107	0.959286
7	learning	85	56	somatosensory-abrupt	0.863118	0.967778
7	learning	85	57	somatosensory-abrupt	0.761122	1.00086
7	learning	85	58	somatosensory-abrupt	0.723414	1.0518
7	learning	85	59	somatosensory-abrupt	0.734255	1.0889
7	learning	85	60	somatosensory-abrupt	0.760054	1.11593
7	learning	85	61	somatosensory-abrupt	0.735514	1.13565
7	learning	85	62	somatosensory-abrupt	0.618576	1.15005
7	learning	85	63	somatosensory-abrupt	0.536388	1.18813
7	learning	85	64	somatosensory-abrupt	0.554246	1.21586
7	learning	85	65	somatosensory-abrupt	0.589615	1.2355
7	learning	85	66	somatosensory-abrupt	0.614474	1.27739
7	learning	85	67	somatosensory-abrupt	0.560859	1.30793
7	learning	85	68	somatosensory-abrupt	0.472662	1.3296
7	learning	85	69	somatosensory-abrupt	0.478197	1.37303
7	learning	85	70	somatosensory-abrupt	0.558707	1.37771
7	learning	85	71	somatosensory-abrupt	0.63072	1.38129
7	learning	85	72	somatosensory-abrupt	0.617062	1.43851
7	learning	85	73	somatosensory-abrupt	0.526102	1.4526
7	learning	85	74	somatosensory-abrupt	0.440416	1.463
7	learning	85	75	somatosensory-abrupt	0.431761	1.52529
7	learning	85	76	somatosensory-abrupt	0.467426	1.57065
7	learning	85	77	somatosensory-abrupt	0.49012	1.57679
7	learning	85	78	somatosensory-abrupt	0.433616	1.58138
7	learning	85	79	somatosensory-abrupt	0.343038	1.6119
7	learning	85	80	somatosensory-abrupt	0.326416	1.63418
7	learning	85	81	somatosensory-abrupt	0.359097	1.65057
7	learning	85	82	somatosensory-abrupt	0.411666	1.66258
7	learning	85	83	somatosensory-abrupt	0.426988	1.67151
7	learning	85	84	somatosensory-abrupt	0.363015	1.73292
7	learning	85	85	somatosensory-abrupt	0.322316	1.75057
7	learning	85	86	somatosensory-abrupt	0.355739	1.76368
7	learning	85	87	somatosensory-abrupt	0.412776	1.82816
7	learning	85	88	somatosensory-abrupt	0.482101	1.84745
7	learning	85	89	somatosensory-abrupt	0.499024	1.86171
7	learning	85	90	somatosensory-abrupt	0.474152	1.8722
7	learning	85	91	somatosensory-abrupt	0.501635	1.88008
7	learning	85	92	somatosensory-abrupt	0.594602	1.91374
7	learning	85	93	somatosensory-abrupt	0.716556	1.96561
7	learning	85	94	somatosensory-abrupt	0.791024	1.97626
7	learning	85	95	somatosensory-abrupt	0.781285	1.98434
7	learning	85	96	somatosensory-abrupt	0.743729	2.04474
7	learning	85	97	somatosensory-abrupt	0.780157	2.06165
7	learning	85	98	somatosensory-abrupt	0.874568	2.07423
7	learning	85	99	somatosensory-abrupt	0.955563	2.11144
7	learning	85	100	somatosensory-abrupt	0.986966	2.13873
7	learning	85	101	somatosensory-abrupt	1.01211	2.15817
7	learning	85	102	somatosensory-abrupt	1.09552	2.2005
7	learning	85	103	somatosensory-abrupt	1.21036	2.25942
7	learning	85	104	somatosensory-abrupt	1.33379	2.27456
7	learning	85	105	somatosensory-abrupt	1.4193	2.25792
7	learning	85	106	somatosensory-abrupt	1.43964	2.27408
7	learning	85	107	somatosensory-abrupt	1.44765	2.34139
7	learning	85	108	somatosensory-abrupt	1.51588	2.36252
7	learning	85	109	somatosensory-abrupt	1.63549	2.40638
7	learning	85	110	somatosensory-abrupt	1.75871	2.43834
7	learning	85	111	somatosensory-abrupt	1.83102	2.43405
7	learning	85	112	somatosensory-abrupt	1.85206	2.48658
7	learning	85	113	somatosensory-abrupt	1.91176	2.5251
7	learning	85	114	somatosensory-abrupt	2.04306	2.55344
7	learning	85	115	somatosensory-abrupt	2.20711	2.60185
7	learning	85	116	somatosensory-abrupt	2.33354	2.60984
7	learning	85	117	somatosensory-abrupt	2.38952	2.61615
7	learning	85	118	somatosensory-abrupt	2.40933	2.67594
7	learning	85	119	somatosensory-abrupt	2.46431	2.72046
7	learning	85	120	somatosensory-abrupt	2.56095	2.7532
7	learning	85	121	somatosensory-abrupt	2.67155	2.77673
7	learning	85	122	somatosensory-abrupt	2.75467	2.85005
7	learning	85	123	somatosensory-abrupt	2.79527	2.87602
7	learning	85	124	somatosensory-abrupt	2.8421	2.86731
7	learning	85	125	somatosensory-abrupt	2.91743	2.88881
7	learning	85	126	somatosensory-abrupt	3.01895	2.93325
7	learning	85	127	somatosensory-abrupt	3.0947	2.99347
7	learning	85	128	somatosensory-abrupt	3.12541	3.03781
7	learning	85	129	somatosensory-abrupt	3.12495	3.07043
7	learning	85	130	somatosensory-abrupt	3.14586	3.09471
7	learning	85	131	somatosensory-abrupt	3.21507	3.11274
7	learning	85	132	somatosensory-abrupt	3.29813	3.15415
7	learning	85	133	somatosensory-abrupt	3.34962	3.21298
7	learning	85	134	somatosensory-abrupt	3.33742	3.22794
7	learning	85	135	somatosensory-abrupt	3.34208	3.26712
7	learning	85	136	somatosensory-abrupt	3.40444	3.26822
7	learning	85	137	somatosensory-abrupt	3.49652	3.26972
7	learning	85	138	somatosensory-abrupt	3.54878	3.3553
7	learning	85	139	somatosensory-abrupt	3.52909	3.41801
7	learning	85	140	somatosensory-abrupt	3.49339	3.43641
7	learning	85	141	somatosensory-abrupt	3.50421	3.45035
7	learning	85	142	somatosensory-abrupt	3.55911	3.46104
7	learning	85	143	somatosensory-abrupt	3.62033	3.49731
7	learning	85	144	somatosensory-abrupt	3.64105	3.52417
7	learning	85	145	somatosensory-abrupt	3.62282	3.54439
7	learning	85	146	somatosensory-abrupt	3.63226	3.58756
7	learning	85	147	somatosensory-abrupt	3.68409	3.59156
7	learning	85	148	somatosensory-abrupt	3.75831	3.59517
7	learning	85	149	somatosensory-abrupt	3.8001	3.65501
7	learning	85	150	somatosensory-abrupt	3.7789	3.69906
7	learning	85	151	somatosensory-abrupt	3.72136	3.70312
7	learning	85	152	somatosensory-abrupt	3.70665	3.70669
7	learning	85	153	somatosensory-abrupt	3.74419	3.73866
7	learning	85	154	somatosensory-abrupt	3.78636	3.76246
7	learning	85	155	somatosensory-abrupt	3.78397	3.78051
7	learning	85	156	somatosensory-abrupt	3.74962	3.79418
7	learning	85	157	somatosensory-abrupt	3.74887	3.83306
7	learning	85	158	somatosensory-abrupt	3.78688	3.86179
7	learning	85	159	somatosensory-abrupt	3.83939	3.85536
7	learning	85	160	somatosensory-abrupt	3.87049	3.90835
7	learning	85	161	somatosensory-abrupt	3.84293	3.91857
7	learning	85	162	somatosensory-abrupt	3.79393	3.9269
7	learning	85	163	somatosensory-abrupt	3.81351	3.99066
7	learning	85	164	somatosensory-abrupt	3.88162	4.00944
7	learning	85	165	somatosensory-abrupt	3.95575	4.02392
7	learning	85	166	somatosensory-abrupt	3.98863	4.03439
7	learning	85	167	somatosensory-abrupt	3.96364	4.07121
7	learning	85	168	somatosensory-abrupt	3.9722	4.09914
7	learning	85	169	somatosensory-abrupt	4.03349	4.12042
7	learning	85	170	somatosensory-abrupt	4.10196	4.16483
7	learning	85	171	somatosensory-abrupt	4.15996	4.16956
7	learning	85	172	somatosensory-abrupt	4.17225	4.20221
7	learning	85	173	somatosensory-abrupt	4.13702	4.2266
7	learning	85	174	somatosensory-abrupt	4.1472	4.21672
7	learning	85	175	somatosensory-abrupt	4.22301	4.23879
7	learning	85	176	somatosensory-abrupt	4.30927	4.28405
7	learning	85	177	somatosensory-abrupt	4.3738	4.28919
7	learning	85	178	somatosensory-abrupt	4.37395	4.29381
7	learning	85	179	somatosensory-abrupt	4.36554	4.32642
7	learning	85	180	somatosensory-abrupt	4.41357	4.35094
7	learning	85	181	somatosensory-abrupt	4.49031	4.34091
7	learning	85	182	somatosensory-abrupt	4.55225	4.3345
7	learning	85	183	somatosensory-abrupt	4.52716	4.38851
7	learning	85	184	somatosensory-abrupt	4.48137	4.39913
7	learning	85	185	somatosensory-abrupt	4.50506	4.37851
7	learning	85	186	somatosensory-abrupt	4.56564	4.39355
7	learning	85	187	somatosensory-abrupt	4.6412	4.43468
7	learning	85	188	somatosensory-abrupt	4.65993	4.46529
7	learning	85	189	somatosensory-abrupt	4.59774	4.4296
7	learning	85	190	somatosensory-abrupt	4.56083	4.43398
7	learning	85	191	somatosensory-abrupt	4.58939	4.4672
7	learning	85	192	somatosensory-abrupt	4.63032	4.49164
7	learning	85	193	somatosensory-abrupt	4.65734	4.48059
7	learning	85	194	somatosensory-abrupt	4.61189	4.47422
7	learning	85	195	somatosensory-abrupt	4.52805	4.49905
7	learning	85	196	somatosensory-abrupt	4.50696	4.51802
7	learning	85	197	somatosensory-abrupt	4.55758	4.50356
7	learning	85	198	somatosensory-abrupt	4.61823	4.46445
7	learning	85	199	somatosensory-abrupt	4.62382	4.49525
7	learning	85	200	somatosensory-abrupt	4.56802	4.51833
7	learning	85	201	somatosensory-abrupt	4.51284	4.507
7	learning	85	202	somatosensory-abrupt	4.50706	4.4989
7	learning	85	203	somatosensory-abrupt	4.52148	4.46408
7	learning	85	204	somatosensory-abrupt	4.51775	4.46933
7	learning	85	205	somatosensory-abrupt	4.43801	4.5034
7	learning	85	206	somatosensory-abrupt	4.35975	4.49934
7	learning	85	207	somatosensory-abrupt	4.35773	4.46738
7	learning	85	208	somatosensory-abrupt	4.38905	4.47476
7	learning	85	209	somatosensory-abrupt	4.41084	4.48066
7	learning	85	210	somatosensory-abrupt	4.36831	4.45612
7	learning	85	211	somatosensory-abrupt	4.28631	4.46871
7	learning	85	212	somatosensory-abrupt	4.25063	4.47861
7	learning	85	213	somatosensory-abrupt	4.2503	4.48595
7	learning	85	214	somatosensory-abrupt	4.24159	4.49204
7	learning	85	215	somatosensory-abrupt	4.2293	4.46792
7	learning	85	216	somatosensory-abrupt	4.14861	4.45122
7	learning	85	217	somatosensory-abrupt	4.05641	4.469
7	learning	85	218	somatosensory-abrupt	4.04626	4.45332
7	learning	85	219	somatosensory-abrupt	4.0732	4.44274
7	learning	85	220	somatosensory-abrupt	4.08785	4.43564
7	learning	85	221	somatosensory-abrupt	4.04275	4.4313
7	learning	85	222	somatosensory-abrupt	3.95377	4.42873
7	learning	85	223	somatosensory-abrupt	3.89236	4.39767
7	learning	85	224	somatosensory-abrupt	3.86906	4.37574
7	learning	85	225	somatosensory-abrupt	3.85827	4.36105
7	learning	85	226	somatosensory-abrupt	3.80554	4.35103
7	learning	85	227	somatosensory-abrupt	3.67805	4.3444
7	learning	85	228	somatosensory-abrupt	3.57329	4.34024
7	learning	85	229	somatosensory-abrupt	3.53803	4.30778
7	learning	85	230	somatosensory-abrupt	3.53365	4.2849
7	learning	85	231	somatosensory-abrupt	3.52971	4.26936
7	learning	85	232	somatosensory-abrupt	3.43824	4.22865
7	learning	85	233	somatosensory-abrupt	3.29614	4.19964
7	learning	85	234	somatosensory-abrupt	3.23264	4.2093
7	learning	85	235	somatosensory-abrupt	3.22288	4.18666
7	learning	85	236	somatosensory-abrupt	3.2259	4.11173
7	learning	85	237	somatosensory-abrupt	3.18758	4.08743
7	learning	85	238	somatosensory-abrupt	3.05935	4.09986
7	learning	85	239	somatosensory-abrupt	2.9625	4.08037
7	learning	85	240	somatosensory-abrupt	2.95729	4.03661
7	learning	85	241	somatosensory-abrupt	2.98351	3.97505
7	learning	85	242	somatosensory-abrupt	3.00068	3.93089
7	learning	85	243	somatosensory-abrupt	2.95741	3.92946
7	learning	85	244	somatosensory-abrupt	2.87293	3.89921
7	learning	85	245	somatosensory-abrupt	2.8337	3.87779
7	learning	85	246	somatosensory-abrupt	2.85496	3.8323
7	learning	85	247	somatosensory-abrupt	2.87968	3.76953
7	learning	85	248	somatosensory-abrupt	2.86555	3.75459
7	learning	85	249	somatosensory-abrupt	2.76196	3.74475
7	learning	85	250	somatosensory-abrupt	2.68008	3.73804
7	learning	85	251	somatosensory-abrupt	2.70174	3.73306
7	learning	85	252	somatosensory-abrupt	2.7531	3.70005
7	learning	85	253	somatosensory-abrupt	2.79598	3.61632
7	learning	85	254	somatosensory-abrupt	2.7581	3.58577
7	learning	85	255	somatosensory-abrupt	2.67054	3.59423
7	learning	85	256	somatosensory-abrupt	2.65493	3.51069
7	learning	85	257	somatosensory-abrupt	2.69763	3.45047
7	learning	85	258	somatosensory-abrupt	2.73169	3.46726
7	learning	85	259	somatosensory-abrupt	2.72146	3.44937
7	learning	85	260	somatosensory-abrupt	2.65579	3.4069
7	learning	85	261	somatosensory-abrupt	2.61966	3.37638
7	learning	85	262	somatosensory-abrupt	2.66352	3.35454
7	learning	85	263	somatosensory-abrupt	2.74517	3.33901
7	learning	85	264	somatosensory-abrupt	2.795	3.32806
7	learning	85	265	somatosensory-abrupt	2.76528	3.29047
7	learning	85	266	somatosensory-abrupt	2.69992	3.23301
7	learning	85	267	somatosensory-abrupt	2.68403	3.19154
7	learning	85	268	somatosensory-abrupt	2.71795	3.19225
7	learning	85	269	somatosensory-abrupt	2.77385	3.19302
7	learning	85	270	somatosensory-abrupt	2.80538	3.13336
7	learning	85	271	somatosensory-abrupt	2.76046	3.09035
7	learning	85	272	somatosensory-abrupt	2.71364	3.08933
7	learning	85	273	somatosensory-abrupt	2.72655	3.05883
7	learning	85	274	somatosensory-abrupt	2.76561	3.03701
7	learning	85	275	somatosensory-abrupt	2.78914	2.99073
7	learning	85	276	somatosensory-abrupt	2.76809	2.95747
7	learning	85	277	somatosensory-abrupt	2.71622	2.96407
7	learning	85	278	somatosensory-abrupt	2.71894	2.9391
7	learning	85	279	somatosensory-abrupt	2.77095	2.89055
7	learning	85	280	somatosensory-abrupt	2.82014	2.85556
7	learning	85	281	somatosensory-abrupt	2.86411	2.89109
7	learning	85	282	somatosensory-abrupt	2.84477	2.88643
7	learning	85	283	somatosensory-abrupt	2.82162	2.82259
7	learning	85	284	somatosensory-abrupt	2.85812	2.74626
7	learning	85	285	somatosensory-abrupt	2.91109	2.72174
7	learning	85	286	somatosensory-abrupt	2.94379	2.73419
7	learning	85	287	somatosensory-abrupt	2.9162	2.71279
7	learning	85	288	somatosensory-abrupt	2.83893	2.69746
7	learning	85	289	somatosensory-abrupt	2.81138	2.65633
7	learning	85	290	somatosensory-abrupt	2.87264	2.65744
7	learning	85	291	somatosensory-abrupt	2.94764	2.65834
7	learning	85	292	somatosensory-abrupt	2.98158	2.62855
7	learning	85	293	somatosensory-abrupt	2.93707	2.60704
7	learning	85	294	somatosensory-abrupt	2.88128	2.56089
7	learning	85	295	somatosensory-abrupt	2.8831	2.52752
7	learning	85	296	somatosensory-abrupt	2.92499	2.50399
7	learning	85	297	somatosensory-abrupt	2.95304	2.48706
7	learning	85	298	somatosensory-abrupt	2.90199	2.44414
7	learning	85	299	somatosensory-abrupt	2.8068	2.41316
7	learning	85	300	somatosensory-abrupt	2.77334	2.42156
7	learning	85	301	somatosensory-abrupt	2.81875	2.39756
7	learning	85	302	somatosensory-abrupt	2.89186	2.38032
7	learning	85	303	somatosensory-abrupt	2.90409	2.33707
7	learning	85	304	somatosensory-abrupt	2.79132	2.30589
7	learning	85	305	somatosensory-abrupt	2.69173	2.28327
7	learning	85	306	somatosensory-abrupt	2.70227	2.23623
7	learning	85	307	somatosensory-abrupt	2.74587	2.20266
7	learning	85	308	somatosensory-abrupt	2.7665	2.14812
7	learning	85	309	somatosensory-abrupt	2.68331	2.10807
7	learning	85	310	somatosensory-abrupt	2.53445	2.10994
7	learning	85	311	somatosensory-abrupt	2.49836	2.11139
7	learning	85	312	somatosensory-abrupt	2.56479	2.05138
7	learning	85	313	somatosensory-abrupt	2.64415	2.00793
7	learning	85	314	somatosensory-abrupt	2.65251	1.97641
7	learning	85	315	somatosensory-abrupt	2.53348	1.98454
7	learning	85	316	somatosensory-abrupt	2.42783	1.99047
7	learning	85	317	somatosensory-abrupt	2.43839	1.93371
7	learning	85	318	somatosensory-abrupt	2.51534	1.89255
7	learning	85	319	somatosensory-abrupt	2.58409	1.86273
7	learning	85	320	somatosensory-abrupt	2.56013	1.81025
7	learning	85	321	somatosensory-abrupt	2.45215	1.77222
7	learning	85	322	somatosensory-abrupt	2.39158	1.74516
7	learning	85	323	somatosensory-abrupt	2.40644	1.6952
7	learning	85	324	somatosensory-abrupt	2.41827	1.65845
7	learning	85	325	somatosensory-abrupt	2.36756	1.63182
7	learning	85	326	somatosensory-abrupt	2.24755	1.61305
7	learning	85	327	somatosensory-abrupt	2.183	1.56854
7	learning	85	328	somatosensory-abrupt	2.22749	1.5363
7	learning	85	329	somatosensory-abrupt	2.29723	1.5134
7	learning	85	330	somatosensory-abrupt	2.3268	1.46592
7	learning	85	331	somatosensory-abrupt	2.31297	1.43146
7	learning	85	332	somatosensory-abrupt	2.27881	1.37604
7	learning	85	333	somatosensory-abrupt	2.25863	1.33584
7	learning	85	334	somatosensory-abrupt	2.26007	1.30665
7	learning	85	335	somatosensory-abrupt	2.26897	1.25455
7	learning	85	336	somatosensory-abrupt	2.24343	1.24769
7	learning	85	337	somatosensory-abrupt	2.15327	1.21227
7	learning	85	338	somatosensory-abrupt	2.07929	1.15565
7	learning	85	339	somatosensory-abrupt	2.08899	1.11452
7	learning	85	340	somatosensory-abrupt	2.15916	1.05424
7	learning	85	341	somatosensory-abrupt	2.21371	1.01045
7	learning	85	342	somatosensory-abrupt	2.20831	0.978665
7	learning	85	343	somatosensory-abrupt	2.1471	0.924625
7	learning	85	344	somatosensory-abrupt	2.10374	0.885395
7	learning	85	345	somatosensory-abrupt	2.14816	0.887862
7	learning	85	346	somatosensory-abrupt	2.23644	0.85921
7	learning	85	347	somatosensory-abrupt	2.27685	0.776989
7	learning	85	348	somatosensory-abrupt	2.23722	0.717273
7	learning	85	349	somatosensory-abrupt	2.20492	0.673885
7	learning	85	350	somatosensory-abrupt	2.23051	0.642381
7	learning	85	351	somatosensory-abrupt	2.29434	0.589021
7	learning	85	352	somatosensory-abrupt	2.35101	0.550281
7	learning	85	353	somatosensory-abrupt	2.31838	0.55259
7	learning	85	354	somatosensory-abrupt	2.25014	0.523813
7	learning	85	355	somatosensory-abrupt	2.27232	0.472442
7	learning	85	356	somatosensory-abrupt	2.39842	0.404158
7	learning	85	357	somatosensory-abrupt	2.51044	0.354551
7	learning	85	358	somatosensory-abrupt	2.52543	0.349482
7	learning	85	359	somatosensory-abrupt	2.47442	0.345797
7	learning	85	360	somatosensory-abrupt	2.43084	0.312156
7	learning	85	361	somatosensory-abrupt	2.47952	0.257246
7	learning	85	362	somatosensory-abrupt	2.58132	0.186889
7	learning	85	363	somatosensory-abrupt	2.64366	0.166244
7	learning	85	364	somatosensory-abrupt	2.6256	0.151241
7	learning	85	365	somatosensory-abrupt	2.57039	0.109877
7	learning	85	366	somatosensory-abrupt	2.56694	0.0798255
7	learning	85	367	somatosensory-abrupt	2.62401	0.0579933
7	learning	85	368	somatosensory-abrupt	2.69308	0.0116666
7	learning	85	369	somatosensory-abrupt	2.64101	-0.0219886
7	learning	85	370	somatosensory-abrupt	2.4344	-0.0464376
7	learning	85	371	somatosensory-abrupt	2.24682	-0.0636927
7	learning	85	372	somatosensory-abrupt	2.15829	-0.0762257
7	learning	85	373	somatosensory-abrupt	2.12425	-0.116296
7	learning	85	374	somatosensory-abrupt	2.07775	-0.114433
7	learning	85	375	somatosensory-abrupt	1.96532	-0.113078
7	learning	85	376	somatosensory-abrupt	1.83491	-0.142537
7	learning	85	377	somatosensory-abrupt	1.7701	-0.163943
7	learning	85	378	somatosensory-abrupt	1.77241	-0.149028
7	learning	85	379	somatosensory-abrupt	1.79139	-0.138196
7	learning	85	380	somatosensory-abrupt	1.80831	-0.161301
7	learning	85	381	somatosensory-abrupt	1.78277	-0.116656
7	learning	85	382	somatosensory-abrupt	1.73702	-0.0842202
7	learning	85	383	somatosensory-abrupt	1.76959	-0.0916383
7	learning	85	384	somatosensory-abrupt	1.83564	-0.0970231
7	learning	85	385	somatosensory-abrupt	1.89674	-0.100939
7	learning	85	386	somatosensory-abrupt	1.90231	-0.073332
7	learning	85	387	somatosensory-abrupt	1.82679	-0.0532757
7	learning	85	388	somatosensory-abrupt	1.76634	-0.0387048
7	learning	85	389	somatosensory-abrupt	1.77634	-0.028119
7	learning	85	390	somatosensory-abrupt	1.80523	0.010023
7	learning	85	391	somatosensory-abrupt	1.81257	0.0377341
7	learning	85	392	somatosensory-abrupt	1.7711	0.0578678
7	learning	85	393	somatosensory-abrupt	1.68912	0.0724942
7	learning	85	394	somatosensory-abrupt	1.67527	0.0831228
7	learning	85	395	somatosensory-abrupt	1.71924	0.121301
7	learning	85	396	somatosensory-abrupt	1.73807	0.0876044
7	learning	85	397	somatosensory-abrupt	1.65861	0.0631277
7	learning	85	398	somatosensory-abrupt	1.50505	0.106779
7	learning	85	399	somatosensory-abrupt	1.41326	0.108032
[truncated: 10,001 more rows]

## Sheet: Fig_1F
trialnum	subjnum	groupName	sessionName	pd
1	5	somatosensory-abrupt	baseline	-5.056
2	5	somatosensory-abrupt	baseline	-6.707
3	5	somatosensory-abrupt	baseline	-3.247
4	5	somatosensory-abrupt	baseline	-1.222
5	5	somatosensory-abrupt	baseline	-3.073
6	5	somatosensory-abrupt	baseline	-12.286
7	5	somatosensory-abrupt	baseline	-8.056
8	5	somatosensory-abrupt	baseline	1.123
9	5	somatosensory-abrupt	baseline	9.664
10	5	somatosensory-abrupt	baseline	-6.421
11	5	somatosensory-abrupt	baseline	-0.746
12	5	somatosensory-abrupt	baseline	-8.255
13	5	somatosensory-abrupt	baseline	-8.538
14	5	somatosensory-abrupt	baseline	3.653
15	5	somatosensory-abrupt	baseline	2.934
16	5	somatosensory-abrupt	baseline	6.497
17	5	somatosensory-abrupt	baseline	5.675
18	5	somatosensory-abrupt	baseline	-2.139
19	5	somatosensory-abrupt	baseline	1.455
20	5	somatosensory-abrupt	baseline	-2.824
21	5	somatosensory-abrupt	baseline	-5.036
22	5	somatosensory-abrupt	baseline	-4.151
23	5	somatosensory-abrupt	baseline	-4.686
24	5	somatosensory-abrupt	baseline	-5.279
25	5	somatosensory-abrupt	baseline	-1.402
26	5	somatosensory-abrupt	baseline	-7.229
27	5	somatosensory-abrupt	baseline	-6.274
28	5	somatosensory-abrupt	baseline	-3.85
29	5	somatosensory-abrupt	baseline	-3.698
30	5	somatosensory-abrupt	baseline	-2.918
31	5	somatosensory-abrupt	baseline	-5.166
32	5	somatosensory-abrupt	baseline	-0.644
33	5	somatosensory-abrupt	baseline	-6.05
34	5	somatosensory-abrupt	baseline	-1.13
35	5	somatosensory-abrupt	baseline	1.919
36	5	somatosensory-abrupt	baseline	-2.126
37	5	somatosensory-abrupt	baseline	-7.104
38	5	somatosensory-abrupt	baseline	-1.124
39	5	somatosensory-abrupt	baseline	-3.841
40	5	somatosensory-abrupt	baseline	-0.233
41	5	somatosensory-abrupt	baseline	-7.928
42	5	somatosensory-abrupt	baseline	-1.519
43	5	somatosensory-abrupt	baseline	7.547
44	5	somatosensory-abrupt	baseline	1.501
45	5	somatosensory-abrupt	baseline	-1.925
46	5	somatosensory-abrupt	baseline	-1.321
47	5	somatosensory-abrupt	baseline	-1.663
48	5	somatosensory-abrupt	baseline	1.273
49	5	somatosensory-abrupt	baseline	-0.176
50	5	somatosensory-abrupt	baseline	-5.464
6	5	somatosensory-abrupt	learning	15.969
7	5	somatosensory-abrupt	learning	21.826
8	5	somatosensory-abrupt	learning	17.077
9	5	somatosensory-abrupt	learning	21.338
11	5	somatosensory-abrupt	learning	6.656
12	5	somatosensory-abrupt	learning	10.28
13	5	somatosensory-abrupt	learning	7.658
14	5	somatosensory-abrupt	learning	2.29
15	5	somatosensory-abrupt	learning	9.284
16	5	somatosensory-abrupt	learning	7.4
17	5	somatosensory-abrupt	learning	2.679
18	5	somatosensory-abrupt	learning	6.927
19	5	somatosensory-abrupt	learning	-0.419
20	5	somatosensory-abrupt	learning	8.345
21	5	somatosensory-abrupt	learning	2.396
22	5	somatosensory-abrupt	learning	9.972
23	5	somatosensory-abrupt	learning	2.031
24	5	somatosensory-abrupt	learning	-3.107
25	5	somatosensory-abrupt	learning	4.889
26	5	somatosensory-abrupt	learning	-2.086
27	5	somatosensory-abrupt	learning	-0.181
28	5	somatosensory-abrupt	learning	-9.916
29	5	somatosensory-abrupt	learning	4.861
30	5	somatosensory-abrupt	learning	7.327
31	5	somatosensory-abrupt	learning	7.313
32	5	somatosensory-abrupt	learning	2.325
33	5	somatosensory-abrupt	learning	7.695
34	5	somatosensory-abrupt	learning	12.165
35	5	somatosensory-abrupt	learning	11.273
36	5	somatosensory-abrupt	learning	-1.125
37	5	somatosensory-abrupt	learning	2.15
38	5	somatosensory-abrupt	learning	-11.205
39	5	somatosensory-abrupt	learning	6.492
40	5	somatosensory-abrupt	learning	4.125
41	5	somatosensory-abrupt	learning	-6.235
42	5	somatosensory-abrupt	learning	-4.396
43	5	somatosensory-abrupt	learning	-4.444
44	5	somatosensory-abrupt	learning	-2.465
45	5	somatosensory-abrupt	learning	-6.95
46	5	somatosensory-abrupt	learning	-4.059
47	5	somatosensory-abrupt	learning	-1.529
48	5	somatosensory-abrupt	learning	7.32
49	5	somatosensory-abrupt	learning	-7.189
50	5	somatosensory-abrupt	learning	3.068
51	5	somatosensory-abrupt	learning	-2.47
52	5	somatosensory-abrupt	learning	-7.241
53	5	somatosensory-abrupt	learning	-7.712
54	5	somatosensory-abrupt	learning	-3.057
56	5	somatosensory-abrupt	learning	-6.427
57	5	somatosensory-abrupt	learning	-7.193
58	5	somatosensory-abrupt	learning	-12.552
59	5	somatosensory-abrupt	learning	-2.979
60	5	somatosensory-abrupt	learning	-12.209
61	5	somatosensory-abrupt	learning	-1.769
62	5	somatosensory-abrupt	learning	-2.793
63	5	somatosensory-abrupt	learning	-6.199
64	5	somatosensory-abrupt	learning	-6.755
65	5	somatosensory-abrupt	learning	-10.311
66	5	somatosensory-abrupt	learning	-3.786
67	5	somatosensory-abrupt	learning	-7.966
68	5	somatosensory-abrupt	learning	3.317
69	5	somatosensory-abrupt	learning	-11.924
70	5	somatosensory-abrupt	learning	2.107
71	5	somatosensory-abrupt	learning	-11.117
72	5	somatosensory-abrupt	learning	-1.648
73	5	somatosensory-abrupt	learning	-14.536
74	5	somatosensory-abrupt	learning	0.876
75	5	somatosensory-abrupt	learning	-10.425
76	5	somatosensory-abrupt	learning	-3.832
77	5	somatosensory-abrupt	learning	-4.3
78	5	somatosensory-abrupt	learning	-12.25
79	5	somatosensory-abrupt	learning	-6.729
80	5	somatosensory-abrupt	learning	-4.99
81	5	somatosensory-abrupt	learning	-20.389
82	5	somatosensory-abrupt	learning	-2.633
83	5	somatosensory-abrupt	learning	-11.598
84	5	somatosensory-abrupt	learning	-0.342
86	5	somatosensory-abrupt	learning	-7.12
87	5	somatosensory-abrupt	learning	-5.138
88	5	somatosensory-abrupt	learning	0.441
89	5	somatosensory-abrupt	learning	-12.521
90	5	somatosensory-abrupt	learning	11.117
91	5	somatosensory-abrupt	learning	-11.014
92	5	somatosensory-abrupt	learning	0.837
93	5	somatosensory-abrupt	learning	-9.226
94	5	somatosensory-abrupt	learning	1.983
95	5	somatosensory-abrupt	learning	-1.093
96	5	somatosensory-abrupt	learning	-3.855
97	5	somatosensory-abrupt	learning	-5.882
98	5	somatosensory-abrupt	learning	-10.135
99	5	somatosensory-abrupt	learning	-12.509
100	5	somatosensory-abrupt	learning	-1.468
101	5	somatosensory-abrupt	learning	-7.862
102	5	somatosensory-abrupt	learning	-2.027
103	5	somatosensory-abrupt	learning	-2.156
104	5	somatosensory-abrupt	learning	-13
105	5	somatosensory-abrupt	learning	5.78
106	5	somatosensory-abrupt	learning	-2.057
107	5	somatosensory-abrupt	learning	-0.659
108	5	somatosensory-abrupt	learning	2.346
109	5	somatosensory-abrupt	learning	-9.499
110	5	somatosensory-abrupt	learning	-9.926
111	5	somatosensory-abrupt	learning	1.361
112	5	somatosensory-abrupt	learning	-17.558
113	5	somatosensory-abrupt	learning	11.364
114	5	somatosensory-abrupt	learning	-6.743
116	5	somatosensory-abrupt	learning	-8.095
117	5	somatosensory-abrupt	learning	-1.944
118	5	somatosensory-abrupt	learning	-12.866
119	5	somatosensory-abrupt	learning	-2.758
120	5	somatosensory-abrupt	learning	-16.806
121	5	somatosensory-abrupt	learning	-2.411
122	5	somatosensory-abrupt	learning	-5.827
123	5	somatosensory-abrupt	learning	-8.5
124	5	somatosensory-abrupt	learning	-0.459
125	5	somatosensory-abrupt	learning	-7.218
126	5	somatosensory-abrupt	learning	-4.949
127	5	somatosensory-abrupt	learning	-8.807
128	5	somatosensory-abrupt	learning	-4.069
129	5	somatosensory-abrupt	learning	-1.966
130	5	somatosensory-abrupt	learning	-4.488
131	5	somatosensory-abrupt	learning	-14.192
132	5	somatosensory-abrupt	learning	-7.841
133	5	somatosensory-abrupt	learning	-13.409
134	5	somatosensory-abrupt	learning	-6.692
135	5	somatosensory-abrupt	learning	3.911
136	5	somatosensory-abrupt	learning	-14.254
137	5	somatosensory-abrupt	learning	-0.168
138	5	somatosensory-abrupt	learning	-18.16
139	5	somatosensory-abrupt	learning	4.687
140	5	somatosensory-abrupt	learning	-5.314
141	5	somatosensory-abrupt	learning	3.303
142	5	somatosensory-abrupt	learning	2.307
143	5	somatosensory-abrupt	learning	-6.018
144	5	somatosensory-abrupt	learning	-5.139
146	5	somatosensory-abrupt	learning	-7.415
147	5	somatosensory-abrupt	learning	-20.285
148	5	somatosensory-abrupt	learning	-9.577
149	5	somatosensory-abrupt	learning	3.171
151	5	somatosensory-abrupt	learning	-4.431
152	5	somatosensory-abrupt	learning	-1.875
153	5	somatosensory-abrupt	learning	1.842
154	5	somatosensory-abrupt	learning	-12.115
155	5	somatosensory-abrupt	learning	0.686
1	7	somatosensory-abrupt	baseline	-2.782
2	7	somatosensory-abrupt	baseline	-10.645
3	7	somatosensory-abrupt	baseline	-14.09
4	7	somatosensory-abrupt	baseline	-8.123
5	7	somatosensory-abrupt	baseline	-9.502
6	7	somatosensory-abrupt	baseline	-7.384
7	7	somatosensory-abrupt	baseline	-2.564
8	7	somatosensory-abrupt	baseline	-4.448
9	7	somatosensory-abrupt	baseline	-3.471
10	7	somatosensory-abrupt	baseline	-5.734
11	7	somatosensory-abrupt	baseline	-9.47
12	7	somatosensory-abrupt	baseline	-2.513
13	7	somatosensory-abrupt	baseline	-2.097
14	7	somatosensory-abrupt	baseline	-12.11
15	7	somatosensory-abrupt	baseline	-8.357
16	7	somatosensory-abrupt	baseline	-5.408
17	7	somatosensory-abrupt	baseline	-5.835
18	7	somatosensory-abrupt	baseline	-5.829
19	7	somatosensory-abrupt	baseline	-5.566
20	7	somatosensory-abrupt	baseline	-6.56
21	7	somatosensory-abrupt	baseline	-7.935
22	7	somatosensory-abrupt	baseline	1.27
23	7	somatosensory-abrupt	baseline	-6.147
24	7	somatosensory-abrupt	baseline	-6.391
25	7	somatosensory-abrupt	baseline	-2.656
26	7	somatosensory-abrupt	baseline	-2.965
27	7	somatosensory-abrupt	baseline	-1.359
28	7	somatosensory-abrupt	baseline	-3.877
29	7	somatosensory-abrupt	baseline	-1.619
30	7	somatosensory-abrupt	baseline	-6.225
31	7	somatosensory-abrupt	baseline	-1.861
32	7	somatosensory-abrupt	baseline	-2.655
33	7	somatosensory-abrupt	baseline	-3.078
34	7	somatosensory-abrupt	baseline	-5.295
35	7	somatosensory-abrupt	baseline	-4.646
36	7	somatosensory-abrupt	baseline	-10.716
37	7	somatosensory-abrupt	baseline	-5.02
38	7	somatosensory-abrupt	baseline	-10.665
39	7	somatosensory-abrupt	baseline	-5.796
40	7	somatosensory-abrupt	baseline	-5.345
41	7	somatosensory-abrupt	baseline	-4.81
42	7	somatosensory-abrupt	baseline	-4.828
43	7	somatosensory-abrupt	baseline	-2.206
44	7	somatosensory-abrupt	baseline	-10.799
45	7	somatosensory-abrupt	baseline	-7.929
46	7	somatosensory-abrupt	baseline	4.196
47	7	somatosensory-abrupt	baseline	-0.345
48	7	somatosensory-abrupt	baseline	-2.795
49	7	somatosensory-abrupt	baseline	5.307
50	7	somatosensory-abrupt	baseline	-4.866
6	7	somatosensory-abrupt	learning	31.592
7	7	somatosensory-abrupt	learning	20.436
8	7	somatosensory-abrupt	learning	21.781
9	7	somatosensory-abrupt	learning	32.324
11	7	somatosensory-abrupt	learning	14.617
12	7	somatosensory-abrupt	learning	10.702
13	7	somatosensory-abrupt	learning	10.725
14	7	somatosensory-abrupt	learning	5.588
15	7	somatosensory-abrupt	learning	8.237
16	7	somatosensory-abrupt	learning	3.224
17	7	somatosensory-abrupt	learning	12.775
18	7	somatosensory-abrupt	learning	10.25
19	7	somatosensory-abrupt	learning	10.998
20	7	somatosensory-abrupt	learning	5.922
21	7	somatosensory-abrupt	learning	9.543
22	7	somatosensory-abrupt	learning	0.274
23	7	somatosensory-abrupt	learning	8.109
24	7	somatosensory-abrupt	learning	-4.274
25	7	somatosensory-abrupt	learning	4.834
26	7	somatosensory-abrupt	learning	-0.598
27	7	somatosensory-abrupt	learning	5.626
28	7	somatosensory-abrupt	learning	-3.479
29	7	somatosensory-abrupt	learning	9.396
30	7	somatosensory-abrupt	learning	4.854
31	7	somatosensory-abrupt	learning	5.645
32	7	somatosensory-abrupt	learning	-4.411
33	7	somatosensory-abrupt	learning	-1.215
34	7	somatosensory-abrupt	learning	-1.204
35	7	somatosensory-abrupt	learning	2.247
36	7	somatosensory-abrupt	learning	3.177
37	7	somatosensory-abrupt	learning	6.738
38	7	somatosensory-abrupt	learning	0.334
39	7	somatosensory-abrupt	learning	10.549
40	7	somatosensory-abrupt	learning	-2.755
41	7	somatosensory-abrupt	learning	0.304
42	7	somatosensory-abrupt	learning	2.133
43	7	somatosensory-abrupt	learning	10.033
44	7	somatosensory-abrupt	learning	3.465
45	7	somatosensory-abrupt	learning	2.145
46	7	somatosensory-abrupt	learning	3.507
47	7	somatosensory-abrupt	learning	0.332
48	7	somatosensory-abrupt	learning	2.453
49	7	somatosensory-abrupt	learning	15.2
50	7	somatosensory-abrupt	learning	-4.548
51	7	somatosensory-abrupt	learning	1.135
52	7	somatosensory-abrupt	learning	4.199
53	7	somatosensory-abrupt	learning	3.505
54	7	somatosensory-abrupt	learning	0.61
56	7	somatosensory-abrupt	learning	-4.326
57	7	somatosensory-abrupt	learning	10.344
58	7	somatosensory-abrupt	learning	4.043
59	7	somatosensory-abrupt	learning	-6.463
60	7	somatosensory-abrupt	learning	1.297
61	7	somatosensory-abrupt	learning	-1.9
62	7	somatosensory-abrupt	learning	-1.588
63	7	somatosensory-abrupt	learning	-6.301
64	7	somatosensory-abrupt	learning	3.599
65	7	somatosensory-abrupt	learning	4.234
66	7	somatosensory-abrupt	learning	0.131
67	7	somatosensory-abrupt	learning	-0.05
68	7	somatosensory-abrupt	learning	1.473
69	7	somatosensory-abrupt	learning	-1.514
70	7	somatosensory-abrupt	learning	6.611
71	7	somatosensory-abrupt	learning	-7.607
72	7	somatosensory-abrupt	learning	3.748
73	7	somatosensory-abrupt	learning	-2.525
74	7	somatosensory-abrupt	learning	1.057
75	7	somatosensory-abrupt	learning	0.174
76	7	somatosensory-abrupt	learning	-6.368
77	7	somatosensory-abrupt	learning	-1.7
78	7	somatosensory-abrupt	learning	-7.452
79	7	somatosensory-abrupt	learning	3.368
80	7	somatosensory-abrupt	learning	-3.842
81	7	somatosensory-abrupt	learning	0.552
82	7	somatosensory-abrupt	learning	-4.008
83	7	somatosensory-abrupt	learning	7.411
84	7	somatosensory-abrupt	learning	-4.646
86	7	somatosensory-abrupt	learning	0.704
87	7	somatosensory-abrupt	learning	-5.13
88	7	somatosensory-abrupt	learning	-5.481
89	7	somatosensory-abrupt	learning	-8.989
90	7	somatosensory-abrupt	learning	-5.007
91	7	somatosensory-abrupt	learning	3.783
92	7	somatosensory-abrupt	learning	-3.81
93	7	somatosensory-abrupt	learning	-5.06
94	7	somatosensory-abrupt	learning	2.219
95	7	somatosensory-abrupt	learning	-5.125
96	7	somatosensory-abrupt	learning	-11.989
97	7	somatosensory-abrupt	learning	13.692
98	7	somatosensory-abrupt	learning	3.059
99	7	somatosensory-abrupt	learning	-1.248
100	7	somatosensory-abrupt	learning	9.938
101	7	somatosensory-abrupt	learning	-4.751
102	7	somatosensory-abrupt	learning	3.559
103	7	somatosensory-abrupt	learning	-2.564
104	7	somatosensory-abrupt	learning	-2.726
105	7	somatosensory-abrupt	learning	-5.717
106	7	somatosensory-abrupt	learning	2.873
107	7	somatosensory-abrupt	learning	9.391
108	7	somatosensory-abrupt	learning	-5.293
109	7	somatosensory-abrupt	learning	3.983
110	7	somatosensory-abrupt	learning	-7.724
111	7	somatosensory-abrupt	learning	0.013
112	7	somatosensory-abrupt	learning	-1.404
113	7	somatosensory-abrupt	learning	0.052
114	7	somatosensory-abrupt	learning	-10.916
116	7	somatosensory-abrupt	learning	-1.852
117	7	somatosensory-abrupt	learning	-9.518
118	7	somatosensory-abrupt	learning	3.541
119	7	somatosensory-abrupt	learning	0.839
120	7	somatosensory-abrupt	learning	2.536
121	7	somatosensory-abrupt	learning	4.62
122	7	somatosensory-abrupt	learning	-0.303
123	7	somatosensory-abrupt	learning	-6.343
124	7	somatosensory-abrupt	learning	-1.283
125	7	somatosensory-abrupt	learning	-0.732
126	7	somatosensory-abrupt	learning	-4.201
127	7	somatosensory-abrupt	learning	11.443
128	7	somatosensory-abrupt	learning	12.522
129	7	somatosensory-abrupt	learning	-3.836
130	7	somatosensory-abrupt	learning	7.237
131	7	somatosensory-abrupt	learning	-0.868
132	7	somatosensory-abrupt	learning	-4.151
133	7	somatosensory-abrupt	learning	-10.517
134	7	somatosensory-abrupt	learning	2.246
135	7	somatosensory-abrupt	learning	0.593
136	7	somatosensory-abrupt	learning	-4.836
137	7	somatosensory-abrupt	learning	8.274
138	7	somatosensory-abrupt	learning	-6.558
139	7	somatosensory-abrupt	learning	-7.91
140	7	somatosensory-abrupt	learning	-5.473
141	7	somatosensory-abrupt	learning	-6.709
142	7	somatosensory-abrupt	learning	0.743
143	7	somatosensory-abrupt	learning	-9.362
144	7	somatosensory-abrupt	learning	-6.406
146	7	somatosensory-abrupt	learning	6.561
147	7	somatosensory-abrupt	learning	-12.399
148	7	somatosensory-abrupt	learning	-5.832
149	7	somatosensory-abrupt	learning	2.008
151	7	somatosensory-abrupt	learning	-3.049
152	7	somatosensory-abrupt	learning	0.979
153	7	somatosensory-abrupt	learning	4.181
154	7	somatosensory-abrupt	learning	2.007
155	7	somatosensory-abrupt	learning	5.295
1	6	sham-abrupt	baseline	-11.573
2	6	sham-abrupt	baseline	-7.576
3	6	sham-abrupt	baseline	-2.079
4	6	sham-abrupt	baseline	-7.861
5	6	sham-abrupt	baseline	-1.011
6	6	sham-abrupt	baseline	-0.071
7	6	sham-abrupt	baseline	-3.216
8	6	sham-abrupt	baseline	-5.08
9	6	sham-abrupt	baseline	-7.402
10	6	sham-abrupt	baseline	-3.284
11	6	sham-abrupt	baseline	-2.848
12	6	sham-abrupt	baseline	-2.637
13	6	sham-abrupt	baseline	-9.162
14	6	sham-abrupt	baseline	-8.442
15	6	sham-abrupt	baseline	-10.914
16	6	sham-abrupt	baseline	-8.399
17	6	sham-abrupt	baseline	-7.091
18	6	sham-abrupt	baseline	-18.983
19	6	sham-abrupt	baseline	0.075
20	6	sham-abrupt	baseline	-8.271
21	6	sham-abrupt	baseline	-3.52
22	6	sham-abrupt	baseline	-10.872
23	6	sham-abrupt	baseline	-2.121
24	6	sham-abrupt	baseline	-8.512
25	6	sham-abrupt	baseline	-7.616
26	6	sham-abrupt	baseline	-1.114
27	6	sham-abrupt	baseline	-6.948
28	6	sham-abrupt	baseline	-15.673
29	6	sham-abrupt	baseline	0.678
30	6	sham-abrupt	baseline	-4.954
31	6	sham-abrupt	baseline	-3.942
32	6	sham-abrupt	baseline	-5.636
33	6	sham-abrupt	baseline	3.694
34	6	sham-abrupt	baseline	-7.697
35	6	sham-abrupt	baseline	-11.28
36	6	sham-abrupt	baseline	-8.464
37	6	sham-abrupt	baseline	-2.878
38	6	sham-abrupt	baseline	-6.125
39	6	sham-abrupt	baseline	-8.014
40	6	sham-abrupt	baseline	-9.292
41	6	sham-abrupt	baseline	-6.981
42	6	sham-abrupt	baseline	-10.168
43	6	sham-abrupt	baseline	-8.972
44	6	sham-abrupt	baseline	5.624
45	6	sham-abrupt	baseline	4.9
46	6	sham-abrupt	baseline	-14.302
47	6	sham-abrupt	baseline	-0.66
48	6	sham-abrupt	baseline	-4.986
49	6	sham-abrupt	baseline	-5.345
50	6	sham-abrupt	baseline	-11.14
6	6	sham-abrupt	learning	13.643
7	6	sham-abrupt	learning	11.81
8	6	sham-abrupt	learning	12.245
9	6	sham-abrupt	learning	8.167
11	6	sham-abrupt	learning	0.461
12	6	sham-abrupt	learning	7.908
13	6	sham-abrupt	learning	8.788
14	6	sham-abrupt	learning	7.14
15	6	sham-abrupt	learning	15.365
16	6	sham-abrupt	learning	2.835
17	6	sham-abrupt	learning	8.887
18	6	sham-abrupt	learning	4.865
19	6	sham-abrupt	learning	11.862
20	6	sham-abrupt	learning	6.495
21	6	sham-abrupt	learning	0.272
22	6	sham-abrupt	learning	1.83
23	6	sham-abrupt	learning	-6.486
24	6	sham-abrupt	learning	14.749
25	6	sham-abrupt	learning	-0.388
26	6	sham-abrupt	learning	-1.01
27	6	sham-abrupt	learning	9.14
28	6	sham-abrupt	learning	3.371
29	6	sham-abrupt	learning	8.944
30	6	sham-abrupt	learning	-0.163
31	6	sham-abrupt	learning	9.84
32	6	sham-abrupt	learning	10.432
33	6	sham-abrupt	learning	8.528
34	6	sham-abrupt	learning	-4.805
35	6	sham-abrupt	learning	5.721
36	6	sham-abrupt	learning	6.153
37	6	sham-abrupt	learning	5.399
38	6	sham-abrupt	learning	11.127
39	6	sham-abrupt	learning	1.19
40	6	sham-abrupt	learning	0.431
41	6	sham-abrupt	learning	-4.152
42	6	sham-abrupt	learning	1.838
43	6	sham-abrupt	learning	2.382
44	6	sham-abrupt	learning	7.287
45	6	sham-abrupt	learning	-0.924
46	6	sham-abrupt	learning	8.001
47	6	sham-abrupt	learning	4.572
48	6	sham-abrupt	learning	-1.437
49	6	sham-abrupt	learning	-4.508
50	6	sham-abrupt	learning	9.005
51	6	sham-abrupt	learning	3.215
52	6	sham-abrupt	learning	0.656
53	6	sham-abrupt	learning	1.133
54	6	sham-abrupt	learning	-3.195
56	6	sham-abrupt	learning	18.17
57	6	sham-abrupt	learning	9.452
58	6	sham-abrupt	learning	8.147
59	6	sham-abrupt	learning	4.421
60	6	sham-abrupt	learning	3.667
61	6	sham-abrupt	learning	5.333
62	6	sham-abrupt	learning	4.443
63	6	sham-abrupt	learning	3.114
64	6	sham-abrupt	learning	2.09
65	6	sham-abrupt	learning	4.776
66	6	sham-abrupt	learning	-1.217
67	6	sham-abrupt	learning	-6.129
68	6	sham-abrupt	learning	-5.433
69	6	sham-abrupt	learning	2.235
70	6	sham-abrupt	learning	-0.046
71	6	sham-abrupt	learning	9.192
72	6	sham-abrupt	learning	2.013
73	6	sham-abrupt	learning	-1.488
74	6	sham-abrupt	learning	-0.967
75	6	sham-abrupt	learning	1.881
76	6	sham-abrupt	learning	-0.508
77	6	sham-abrupt	learning	10.899
78	6	sham-abrupt	learning	0.232
79	6	sham-abrupt	learning	9.627
80	6	sham-abrupt	learning	-2.375
81	6	sham-abrupt	learning	0.762
82	6	sham-abrupt	learning	-3.035
83	6	sham-abrupt	learning	4.068
84	6	sham-abrupt	learning	0.916
86	6	sham-abrupt	learning	9.83
87	6	sham-abrupt	learning	-9.128
88	6	sham-abrupt	learning	6.228
89	6	sham-abrupt	learning	2.1
90	6	sham-abrupt	learning	4.204
91	6	sham-abrupt	learning	-0.84
92	6	sham-abrupt	learning	42.158
93	6	sham-abrupt	learning	-11.216
94	6	sham-abrupt	learning	-6.338
95	6	sham-abrupt	learning	7.875
96	6	sham-abrupt	learning	-7.529
97	6	sham-abrupt	learning	9.393
98	6	sham-abrupt	learning	-0.35
99	6	sham-abrupt	learning	9.103
100	6	sham-abrupt	learning	-0.022
101	6	sham-abrupt	learning	4.209
102	6	sham-abrupt	learning	-0.319
103	6	sham-abrupt	learning	-1.312
104	6	sham-abrupt	learning	-5.312
105	6	sham-abrupt	learning	-1.841
106	6	sham-abrupt	learning	1.634
107	6	sham-abrupt	learning	-5.009
108	6	sham-abrupt	learning	8.054
109	6	sham-abrupt	learning	6.375
110	6	sham-abrupt	learning	3.225
111	6	sham-abrupt	learning	-5.879
112	6	sham-abrupt	learning	-0.39
113	6	sham-abrupt	learning	2.801
114	6	sham-abrupt	learning	-4.384
116	6	sham-abrupt	learning	-1.462
117	6	sham-abrupt	learning	-14.768
118	6	sham-abrupt	learning	-3.523
119	6	sham-abrupt	learning	-7.36
120	6	sham-abrupt	learning	0.239
121	6	sham-abrupt	learning	2.608
122	6	sham-abrupt	learning	-2.728
123	6	sham-abrupt	learning	-6.853
124	6	sham-abrupt	learning	5.561
125	6	sham-abrupt	learning	1.005
126	6	sham-abrupt	learning	0.199
127	6	sham-abrupt	learning	13.699
128	6	sham-abrupt	learning	-4.505
129	6	sham-abrupt	learning	-6.128
130	6	sham-abrupt	learning	-4.205
131	6	sham-abrupt	learning	3.944
132	6	sham-abrupt	learning	1.451
133	6	sham-abrupt	learning	1.147
134	6	sham-abrupt	learning	10.338
135	6	sham-abrupt	learning	1.269
136	6	sham-abrupt	learning	-3.482
137	6	sham-abrupt	learning	0.85
138	6	sham-abrupt	learning	3.427
139	6	sham-abrupt	learning	0.394
140	6	sham-abrupt	learning	-7.933
141	6	sham-abrupt	learning	-1.547
142	6	sham-abrupt	learning	9.183
143	6	sham-abrupt	learning	-4.412
144	6	sham-abrupt	learning	-3.495
146	6	sham-abrupt	learning	-6.874
147	6	sham-abrupt	learning	6.727
148	6	sham-abrupt	learning	0.143
149	6	sham-abrupt	learning	-11.116
151	6	sham-abrupt	learning	2.338
152	6	sham-abrupt	learning	-6.682
153	6	sham-abrupt	learning	-4.648
154	6	sham-abrupt	learning	-6.972
155	6	sham-abrupt	learning	-8.736
1	8	somatosensory-abrupt	baseline	-7.32
2	8	somatosensory-abrupt	baseline	-4.27
3	8	somatosensory-abrupt	baseline	-1.486
4	8	somatosensory-abrupt	baseline	3.566
5	8	somatosensory-abrupt	baseline	-4.338
6	8	somatosensory-abrupt	baseline	-4.283
7	8	somatosensory-abrupt	baseline	-2.167
8	8	somatosensory-abrupt	baseline	-7.098
9	8	somatosensory-abrupt	baseline	-4.665
10	8	somatosensory-abrupt	baseline	-2.696
11	8	somatosensory-abrupt	baseline	-2.429
12	8	somatosensory-abrupt	baseline	-1.64
13	8	somatosensory-abrupt	baseline	-6.295
14	8	somatosensory-abrupt	baseline	-4.805
15	8	somatosensory-abrupt	baseline	-5.813
16	8	somatosensory-abrupt	baseline	1.565
17	8	somatosensory-abrupt	baseline	0.487
18	8	somatosensory-abrupt	baseline	0.162
19	8	somatosensory-abrupt	baseline	-3.892
20	8	somatosensory-abrupt	baseline	-2.96
21	8	somatosensory-abrupt	baseline	-6.708
22	8	somatosensory-abrupt	baseline	-6.862
23	8	somatosensory-abrupt	baseline	-3.899
24	8	somatosensory-abrupt	baseline	-4.84
25	8	somatosensory-abrupt	baseline	-3.657
26	8	somatosensory-abrupt	baseline	2.33
27	8	somatosensory-abrupt	baseline	-4.089
28	8	somatosensory-abrupt	baseline	-4.03
29	8	somatosensory-abrupt	baseline	0.597
30	8	somatosensory-abrupt	baseline	-0.343
31	8	somatosensory-abrupt	baseline	-3.496
32	8	somatosensory-abrupt	baseline	-8.24
33	8	somatosensory-abrupt	baseline	-6.225
34	8	somatosensory-abrupt	baseline	-1.484
35	8	somatosensory-abrupt	baseline	-0.111
36	8	somatosensory-abrupt	baseline	-2.931
37	8	somatosensory-abrupt	baseline	-1.74
38	8	somatosensory-abrupt	baseline	-0.68
39	8	somatosensory-abrupt	baseline	-1.325
40	8	somatosensory-abrupt	baseline	-5.997
41	8	somatosensory-abrupt	baseline	-4.507
42	8	somatosensory-abrupt	baseline	0.868
43	8	somatosensory-abrupt	baseline	0.564
44	8	somatosensory-abrupt	baseline	0.908
45	8	somatosensory-abrupt	baseline	-0.673
46	8	somatosensory-abrupt	baseline	-4.002
47	8	somatosensory-abrupt	baseline	-7.559
48	8	somatosensory-abrupt	baseline	3.483
49	8	somatosensory-abrupt	baseline	-0.807
50	8	somatosensory-abrupt	baseline	1.361
6	8	somatosensory-abrupt	learning	24.05
7	8	somatosensory-abrupt	learning	14.976
8	8	somatosensory-abrupt	learning	10.029
9	8	somatosensory-abrupt	learning	8.215
11	8	somatosensory-abrupt	learning	11.643
12	8	somatosensory-abrupt	learning	7.814
13	8	somatosensory-abrupt	learning	9.224
14	8	somatosensory-abrupt	learning	9.306
15	8	somatosensory-abrupt	learning	8.08
16	8	somatosensory-abrupt	learning	-30.905
17	8	somatosensory-abrupt	learning	5.903
18	8	somatosensory-abrupt	learning	8.784
19	8	somatosensory-abrupt	learning	2.254
20	8	somatosensory-abrupt	learning	11.572
21	8	somatosensory-abrupt	learning	9.709
22	8	somatosensory-abrupt	learning	6.333
23	8	somatosensory-abrupt	learning	-2.466
24	8	somatosensory-abrupt	learning	1.128
25	8	somatosensory-abrupt	learning	13.266
26	8	somatosensory-abrupt	learning	2.838
27	8	somatosensory-abrupt	learning	-1.012
28	8	somatosensory-abrupt	learning	-0.283
29	8	somatosensory-abrupt	learning	1.403
30	8	somatosensory-abrupt	learning	4.782
31	8	somatosensory-abrupt	learning	9.695
32	8	somatosensory-abrupt	learning	-1.032
33	8	somatosensory-abrupt	learning	3.997
34	8	somatosensory-abrupt	learning	6.046
35	8	somatosensory-abrupt	learning	4.392
36	8	somatosensory-abrupt	learning	1.641
37	8	somatosensory-abrupt	learning	3.196
38	8	somatosensory-abrupt	learning	6.524
39	8	somatosensory-abrupt	learning	3.206
40	8	somatosensory-abrupt	learning	-0.656
41	8	somatosensory-abrupt	learning	3.643
42	8	somatosensory-abrupt	learning	8.512
43	8	somatosensory-abrupt	learning	1.807
44	8	somatosensory-abrupt	learning	1.225
45	8	somatosensory-abrupt	learning	2.907
46	8	somatosensory-abrupt	learning	0.988
47	8	somatosensory-abrupt	learning	-1.325
48	8	somatosensory-abrupt	learning	-0.792
49	8	somatosensory-abrupt	learning	2.304
50	8	somatosensory-abrupt	learning	0.788
51	8	somatosensory-abrupt	learning	6.883
52	8	somatosensory-abrupt	learning	8.199
53	8	somatosensory-abrupt	learning	-4.291
54	8	somatosensory-abrupt	learning	5.945
56	8	somatosensory-abrupt	learning	1.393
57	8	somatosensory-abrupt	learning	5.907
58	8	somatosensory-abrupt	learning	1.81
59	8	somatosensory-abrupt	learning	-1.255
60	8	somatosensory-abrupt	learning	2.586
61	8	somatosensory-abrupt	learning	1.616
62	8	somatosensory-abrupt	learning	-0.386
63	8	somatosensory-abrupt	learning	0.543
64	8	somatosensory-abrupt	learning	1.502
65	8	somatosensory-abrupt	learning	0.655
66	8	somatosensory-abrupt	learning	-6.675
67	8	somatosensory-abrupt	learning	7.707
68	8	somatosensory-abrupt	learning	2.874
69	8	somatosensory-abrupt	learning	-7.095
70	8	somatosensory-abrupt	learning	3.816
71	8	somatosensory-abrupt	learning	6.062
72	8	somatosensory-abrupt	learning	2.187
73	8	somatosensory-abrupt	learning	-2.56
74	8	somatosensory-abrupt	learning	-3.292
75	8	somatosensory-abrupt	learning	3.263
76	8	somatosensory-abrupt	learning	-0.636
77	8	somatosensory-abrupt	learning	1.73
78	8	somatosensory-abrupt	learning	0.399
79	8	somatosensory-abrupt	learning	-11.06
80	8	somatosensory-abrupt	learning	10.655
81	8	somatosensory-abrupt	learning	-3.002
82	8	somatosensory-abrupt	learning	-2.828
83	8	somatosensory-abrupt	learning	5.666
84	8	somatosensory-abrupt	learning	5.397
86	8	somatosensory-abrupt	learning	2.764
87	8	somatosensory-abrupt	learning	-5.645
88	8	somatosensory-abrupt	learning	8.299
89	8	somatosensory-abrupt	learning	-5.191
90	8	somatosensory-abrupt	learning	0.831
91	8	somatosensory-abrupt	learning	-1.804
92	8	somatosensory-abrupt	learning	-5.111
93	8	somatosensory-abrupt	learning	5.497
94	8	somatosensory-abrupt	learning	3.087
95	8	somatosensory-abrupt	learning	-5.375
96	8	somatosensory-abrupt	learning	-0.256
97	8	somatosensory-abrupt	learning	-7.056
98	8	somatosensory-abrupt	learning	-3.931
99	8	somatosensory-abrupt	learning	2.995
100	8	somatosensory-abrupt	learning	5.891
101	8	somatosensory-abrupt	learning	-3.398
102	8	somatosensory-abrupt	learning	4.814
103	8	somatosensory-abrupt	learning	1.066
104	8	somatosensory-abrupt	learning	2.38
105	8	somatosensory-abrupt	learning	-1.69
106	8	somatosensory-abrupt	learning	2.474
107	8	somatosensory-abrupt	learning	-0.773
108	8	somatosensory-abrupt	learning	2.368
109	8	somatosensory-abrupt	learning	4.561
110	8	somatosensory-abrupt	learning	-6.774
111	8	somatosensory-abrupt	learning	-2.879
112	8	somatosensory-abrupt	learning	-3.826
113	8	somatosensory-abrupt	learning	2.552
114	8	somatosensory-abrupt	learning	1.384
116	8	somatosensory-abrupt	learning	33.253
117	8	somatosensory-abrupt	learning	1.54
118	8	somatosensory-abrupt	learning	-6.009
119	8	somatosensory-abrupt	learning	-2.175
120	8	somatosensory-abrupt	learning	4.055
121	8	somatosensory-abrupt	learning	-7.653
122	8	somatosensory-abrupt	learning	-7.672
123	8	somatosensory-abrupt	learning	1.986
124	8	somatosensory-abrupt	learning	-0.86
125	8	somatosensory-abrupt	learning	-3.312
126	8	somatosensory-abrupt	learning	2.687
127	8	somatosensory-abrupt	learning	0.226
128	8	somatosensory-abrupt	learning	1.131
129	8	somatosensory-abrupt	learning	3.302
130	8	somatosensory-abrupt	learning	-7.88
131	8	somatosensory-abrupt	learning	2.018
132	8	somatosensory-abrupt	learning	0.013
133	8	somatosensory-abrupt	learning	5.59
134	8	somatosensory-abrupt	learning	-7.07
135	8	somatosensory-abrupt	learning	5.811
136	8	somatosensory-abrupt	learning	-1.279
137	8	somatosensory-abrupt	learning	-3.27
138	8	somatosensory-abrupt	learning	-1.639
139	8	somatosensory-abrupt	learning	2.234
140	8	somatosensory-abrupt	learning	0.447
141	8	somatosensory-abrupt	learning	-3.993
142	8	somatosensory-abrupt	learning	5.266
143	8	somatosensory-abrupt	learning	-2.426
144	8	somatosensory-abrupt	learning	0.202
146	8	somatosensory-abrupt	learning	9.938
147	8	somatosensory-abrupt	learning	-7.752
148	8	somatosensory-abrupt	learning	-0.662
149	8	somatosensory-abrupt	learning	1.95
151	8	somatosensory-abrupt	learning	-1.545
152	8	somatosensory-abrupt	learning	-3.551
153	8	somatosensory-abrupt	learning	0.737
154	8	somatosensory-abrupt	learning	-3.781
155	8	somatosensory-abrupt	learning	4.85
1	10	sham-abrupt	baseline	-2.865
2	10	sham-abrupt	baseline	-9.786
3	10	sham-abrupt	baseline	-4.166
4	10	sham-abrupt	baseline	-4.069
5	10	sham-abrupt	baseline	-4.517
6	10	sham-abrupt	baseline	-5.864
7	10	sham-abrupt	baseline	-5.637
8	10	sham-abrupt	baseline	-9.733
9	10	sham-abrupt	baseline	-1.384
10	10	sham-abrupt	baseline	-5.349
11	10	sham-abrupt	baseline	-6.281
12	10	sham-abrupt	baseline	1.69
13	10	sham-abrupt	baseline	-4.808
14	10	sham-abrupt	baseline	-3.017
15	10	sham-abrupt	baseline	-7.419
16	10	sham-abrupt	baseline	-0.42
17	10	sham-abrupt	baseline	-1.873
18	10	sham-abrupt	baseline	-3.897
19	10	sham-abrupt	baseline	-5.516
20	10	sham-abrupt	baseline	-2.437
21	10	sham-abrupt	baseline	-6.588
22	10	sham-abrupt	baseline	-4.527
23	10	sham-abrupt	baseline	-7.377
24	10	sham-abrupt	baseline	-8.149
25	10	sham-abrupt	baseline	-7.898
26	10	sham-abrupt	baseline	-3.309
27	10	sham-abrupt	baseline	-6.913
28	10	sham-abrupt	baseline	1.046
29	10	sham-abrupt	baseline	-7.091
30	10	sham-abrupt	baseline	-9.472
31	10	sham-abrupt	baseline	-8.223
32	10	sham-abrupt	baseline	-8.812
33	10	sham-abrupt	baseline	-3.492
34	10	sham-abrupt	baseline	-2.451
35	10	sham-abrupt	baseline	-9.835
36	10	sham-abrupt	baseline	-6.246
37	10	sham-abrupt	baseline	-5.971
38	10	sham-abrupt	baseline	-3.444
39	10	sham-abrupt	baseline	-1.079
40	10	sham-abrupt	baseline	-8
41	10	sham-abrupt	baseline	-6.76
42	10	sham-abrupt	baseline	-6.247
43	10	sham-abrupt	baseline	-8.235
44	10	sham-abrupt	baseline	-10.175
45	10	sham-abrupt	baseline	-3.217
46	10	sham-abrupt	baseline	-8.084
47	10	sham-abrupt	baseline	-11.455
48	10	sham-abrupt	baseline	1.149
49	10	sham-abrupt	baseline	-5.603
50	10	sham-abrupt	baseline	-9.162
6	10	sham-abrupt	learning	8.775
7	10	sham-abrupt	learning	23.453
8	10	sham-abrupt	learning	13.387
9	10	sham-abrupt	learning	15.178
11	10	sham-abrupt	learning	2.326
12	10	sham-abrupt	learning	12.984
13	10	sham-abrupt	learning	6.185
14	10	sham-abrupt	learning	12.034
15	10	sham-abrupt	learning	6.273
16	10	sham-abrupt	learning	10.078
17	10	sham-abrupt	learning	9.407
18	10	sham-abrupt	learning	5.419
19	10	sham-abrupt	learning	4.335
20	10	sham-abrupt	learning	6.387
21	10	sham-abrupt	learning	3.822
22	10	sham-abrupt	learning	1.53
23	10	sham-abrupt	learning	3.648
24	10	sham-abrupt	learning	0.801
25	10	sham-abrupt	learning	2.684
26	10	sham-abrupt	learning	3.772
27	10	sham-abrupt	learning	-2.368
28	10	sham-abrupt	learning	5.155
29	10	sham-abrupt	learning	1.832
30	10	sham-abrupt	learning	-2.973
31	10	sham-abrupt	learning	7.329
32	10	sham-abrupt	learning	1.539
33	10	sham-abrupt	learning	-0.787
34	10	sham-abrupt	learning	2.343
35	10	sham-abrupt	learning	-0.203
36	10	sham-abrupt	learning	5.534
37	10	sham-abrupt	learning	-0.173
38	10	sham-abrupt	learning	2.705
39	10	sham-abrupt	learning	-1.894
40	10	sham-abrupt	learning	1.775
41	10	sham-abrupt	learning	0.396
42	10	sham-abrupt	learning	-4.397
43	10	sham-abrupt	learning	-0.818
44	10	sham-abrupt	learning	8.026
45	10	sham-abrupt	learning	0.115
46	10	sham-abrupt	learning	-2.17
47	10	sham-abrupt	learning	5.52
48	10	sham-abrupt	learning	1.069
49	10	sham-abrupt	learning	0.621
50	10	sham-abrupt	learning	1.46
51	10	sham-abrupt	learning	4.969
52	10	sham-abrupt	learning	9.322
53	10	sham-abrupt	learning	1.178
54	10	sham-abrupt	learning	4.366
56	10	sham-abrupt	learning	0.847
57	10	sham-abrupt	learning	1.138
58	10	sham-abrupt	learning	-3.104
59	10	sham-abrupt	learning	5.11
60	10	sham-abrupt	learning	5.432
61	10	sham-abrupt	learning	0.747
62	10	sham-abrupt	learning	3.211
63	10	sham-abrupt	learning	3.696
64	10	sham-abrupt	learning	0.334
65	10	sham-abrupt	learning	3.32
66	10	sham-abrupt	learning	1.839
67	10	sham-abrupt	learning	1.705
68	10	sham-abrupt	learning	1.337
69	10	sham-abrupt	learning	1.914
70	10	sham-abrupt	learning	-0.468
71	10	sham-abrupt	learning	7.764
72	10	sham-abrupt	learning	3.655
73	10	sham-abrupt	learning	1.864
74	10	sham-abrupt	learning	5.181
75	10	sham-abrupt	learning	-5.167
76	10	sham-abrupt	learning	6.14
77	10	sham-abrupt	learning	5.824
78	10	sham-abrupt	learning	-5.581
79	10	sham-abrupt	learning	3.273
80	10	sham-abrupt	learning	2.109
81	10	sham-abrupt	learning	7.667
82	10	sham-abrupt	learning	-3.512
83	10	sham-abrupt	learning	-1.103
84	10	sham-abrupt	learning	0.72
86	10	sham-abrupt	learning	4.073
87	10	sham-abrupt	learning	3.697
88	10	sham-abrupt	learning	-0.544
89	10	sham-abrupt	learning	-1.014
90	10	sham-abrupt	learning	-6.454
91	10	sham-abrupt	learning	3.867
92	10	sham-abrupt	learning	-1.5
93	10	sham-abrupt	learning	5.335
94	10	sham-abrupt	learning	5.039
95	10	sham-abrupt	learning	-0.6
96	10	sham-abrupt	learning	-2.63
97	10	sham-abrupt	learning	-2.84
98	10	sham-abrupt	learning	-0.254
99	10	sham-abrupt	learning	-1.416
100	10	sham-abrupt	learning	2.738
101	10	sham-abrupt	learning	-0.114
102	10	sham-abrupt	learning	0.485
103	10	sham-abrupt	learning	-2.883
104	10	sham-abrupt	learning	-4.044
105	10	sham-abrupt	learning	-2.74
106	10	sham-abrupt	learning	-2.31
107	10	sham-abrupt	learning	-3.247
108	10	sham-abrupt	learning	0.477
109	10	sham-abrupt	learning	0.017
110	10	sham-abrupt	learning	4.889
111	10	sham-abrupt	learning	-3.317
112	10	sham-abrupt	learning	-2.495
113	10	sham-abrupt	learning	-2.48
114	10	sham-abrupt	learning	3.409
116	10	sham-abrupt	learning	5.359
117	10	sham-abrupt	learning	1.061
118	10	sham-abrupt	learning	-1.7
119	10	sham-abrupt	learning	-0.795
120	10	sham-abrupt	learning	2.293
121	10	sham-abrupt	learning	0.39
122	10	sham-abrupt	learning	0.448
123	10	sham-abrupt	learning	2.737
124	10	sham-abrupt	learning	-5.255
125	10	sham-abrupt	learning	-5.351
126	10	sham-abrupt	learning	-7.442
127	10	sham-abrupt	learning	-1.2
128	10	sham-abrupt	learning	-0.25
129	10	sham-abrupt	learning	2.505
130	10	sham-abrupt	learning	-9.396
131	10	sham-abrupt	learning	-3.792
132	10	sham-abrupt	learning	-3.239
133	10	sham-abrupt	learning	-2.605
134	10	sham-abrupt	learning	2.214
135	10	sham-abrupt	learning	-4.607
136	10	sham-abrupt	learning	-4.833
137	10	sham-abrupt	learning	3.781
138	10	sham-abrupt	learning	-3.125
139	10	sham-abrupt	learning	-5.096
140	10	sham-abrupt	learning	-1.841
141	10	sham-abrupt	learning	-9.071
142	10	sham-abrupt	learning	1.449
143	10	sham-abrupt	learning	0.027
144	10	sham-abrupt	learning	0.406
146	10	sham-abrupt	learning	-0.22
147	10	sham-abrupt	learning	-4.568
148	10	sham-abrupt	learning	-4.799
149	10	sham-abrupt	learning	-1.532
151	10	sham-abrupt	learning	4.748
152	10	sham-abrupt	learning	-5.116
153	10	sham-abrupt	learning	-3.599
154	10	sham-abrupt	learning	-1.562
155	10	sham-abrupt	learning	0.569
1	11	sham-abrupt	baseline	-8.244
2	11	sham-abrupt	baseline	0.725
3	11	sham-abrupt	baseline	4.698
4	11	sham-abrupt	baseline	0.457
5	11	sham-abrupt	baseline	-1.802
6	11	sham-abrupt	baseline	0.568
7	11	sham-abrupt	baseline	-0.039
8	11	sham-abrupt	baseline	-2.658
9	11	sham-abrupt	baseline	-1.491
10	11	sham-abrupt	baseline	4.474
11	11	sham-abrupt	baseline	-1.321
12	11	sham-abrupt	baseline	2.065
13	11	sham-abrupt	baseline	0.16
14	11	sham-abrupt	baseline	-1.094
15	11	sham-abrupt	baseline	-3.405
16	11	sham-abrupt	baseline	4.656
17	11	sham-abrupt	baseline	-6.016
18	11	sham-abrupt	baseline	3.47
19	11	sham-abrupt	baseline	-1.297
20	11	sham-abrupt	baseline	4.377
21	11	sham-abrupt	baseline	4.25
22	11	sham-abrupt	baseline	-0.933
23	11	sham-abrupt	baseline	-1.855
24	11	sham-abrupt	baseline	5.261
25	11	sham-abrupt	baseline	4.641
26	11	sham-abrupt	baseline	-2.364
27	11	sham-abrupt	baseline	-2.638
28	11	sham-abrupt	baseline	-4.362
29	11	sham-abrupt	baseline	-6.01
30	11	sham-abrupt	baseline	-1.265
31	11	sham-abrupt	baseline	-0.703
32	11	sham-abrupt	baseline	-2.692
33	11	sham-abrupt	baseline	-0.452
34	11	sham-abrupt	baseline	-3.236
35	11	sham-abrupt	baseline	-2.646
36	11	sham-abrupt	baseline	0.303
37	11	sham-abrupt	baseline	2.954
38	11	sham-abrupt	baseline	1.331
39	11	sham-abrupt	baseline	-6.454
40	11	sham-abrupt	baseline	5.524
41	11	sham-abrupt	baseline	6.469
42	11	sham-abrupt	baseline	2.315
43	11	sham-abrupt	baseline	-3.939
44	11	sham-abrupt	baseline	-5.081
45	11	sham-abrupt	baseline	-8.316
46	11	sham-abrupt	baseline	-0.281
47	11	sham-abrupt	baseline	0.953
48	11	sham-abrupt	baseline	1.234
49	11	sham-abrupt	baseline	1.101
50	11	sham-abrupt	baseline	2.972
6	11	sham-abrupt	learning	19.421
7	11	sham-abrupt	learning	11.573
8	11	sham-abrupt	learning	14.709
9	11	sham-abrupt	learning	11.224
11	11	sham-abrupt	learning	13.683
12	11	sham-abrupt	learning	10.584
13	11	sham-abrupt	learning	10.664
14	11	sham-abrupt	learning	11.725
15	11	sham-abrupt	learning	4.819
16	11	sham-abrupt	learning	1.767
17	11	sham-abrupt	learning	6.286
18	11	sham-abrupt	learning	5.003
19	11	sham-abrupt	learning	5.735
20	11	sham-abrupt	learning	9.242
21	11	sham-abrupt	learning	4.501
22	11	sham-abrupt	learning	20.961
23	11	sham-abrupt	learning	9.407
24	11	sham-abrupt	learning	7.272
25	11	sham-abrupt	learning	2.729
26	11	sham-abrupt	learning	2.079
27	11	sham-abrupt	learning	8.451
28	11	sham-abrupt	learning	-1.931
29	11	sham-abrupt	learning	12.654
30	11	sham-abrupt	learning	3.915
31	11	sham-abrupt	learning	8.798
32	11	sham-abrupt	learning	-2.384
33	11	sham-abrupt	learning	9.109
34	11	sham-abrupt	learning	5.22
35	11	sham-abrupt	learning	4.188
36	11	sham-abrupt	learning	9.515
37	11	sham-abrupt	learning	3.22
38	11	sham-abrupt	learning	2.755
39	11	sham-abrupt	learning	17.268
40	11	sham-abrupt	learning	8.938
41	11	sham-abrupt	learning	5.182
42	11	sham-abrupt	learning	5.684
43	11	sham-abrupt	learning	10.758
44	11	sham-abrupt	learning	5.536
45	11	sham-abrupt	learning	2.761
46	11	sham-abrupt	learning	5.575
47	11	sham-abrupt	learning	1.434
48	11	sham-abrupt	learning	15.018
49	11	sham-abrupt	learning	11.329
50	11	sham-abrupt	learning	9.412
51	11	sham-abrupt	learning	5.529
52	11	sham-abrupt	learning	2.903
53	11	sham-abrupt	learning	6.123
54	11	sham-abrupt	learning	0.649
56	11	sham-abrupt	learning	15.525
57	11	sham-abrupt	learning	11.836
58	11	sham-abrupt	learning	13.9
59	11	sham-abrupt	learning	2.348
60	11	sham-abrupt	learning	7.433
61	11	sham-abrupt	learning	-3.93
62	11	sham-abrupt	learning	3.628
63	11	sham-abrupt	learning	-1.084
64	11	sham-abrupt	learning	6.013
65	11	sham-abrupt	learning	15.142
66	11	sham-abrupt	learning	-2.61
67	11	sham-abrupt	learning	-4.53
68	11	sham-abrupt	learning	-0.454
69	11	sham-abrupt	learning	0.956
70	11	sham-abrupt	learning	4.931
71	11	sham-abrupt	learning	4.144
72	11	sham-abrupt	learning	4.926
73	11	sham-abrupt	learning	12.766
74	11	sham-abrupt	learning	-9.17
75	11	sham-abrupt	learning	11.37
76	11	sham-abrupt	learning	5.086
77	11	sham-abrupt	learning	3.831
78	11	sham-abrupt	learning	-3.565
79	11	sham-abrupt	learning	11.719
80	11	sham-abrupt	learning	1.173
81	11	sham-abrupt	learning	9.596
82	11	sham-abrupt	learning	2.278
83	11	sham-abrupt	learning	-6.929
84	11	sham-abrupt	learning	0.835
86	11	sham-abrupt	learning	10.272
87	11	sham-abrupt	learning	1.34
88	11	sham-abrupt	learning	7.617
89	11	sham-abrupt	learning	1.149
90	11	sham-abrupt	learning	7.68
91	11	sham-abrupt	learning	0.153
92	11	sham-abrupt	learning	10.66
93	11	sham-abrupt	learning	8.639
94	11	sham-abrupt	learning	5.812
95	11	sham-abrupt	learning	7.582
96	11	sham-abrupt	learning	4.038
97	11	sham-abrupt	learning	8.816
98	11	sham-abrupt	learning	6.936
99	11	sham-abrupt	learning	4.054
100	11	sham-abrupt	learning	6.832
101	11	sham-abrupt	learning	1.116
102	11	sham-abrupt	learning	3.179
103	11	sham-abrupt	learning	-7.246
104	11	sham-abrupt	learning	-0.262
105	11	sham-abrupt	learning	4.711
106	11	sham-abrupt	learning	8.668
107	11	sham-abrupt	learning	-12.078
108	11	sham-abrupt	learning	7.292
109	11	sham-abrupt	learning	-6.493
110	11	sham-abrupt	learning	8.178
111	11	sham-abrupt	learning	5.898
112	11	sham-abrupt	learning	7.203
113	11	sham-abrupt	learning	-8.557
114	11	sham-abrupt	learning	7.921
116	11	sham-abrupt	learning	11.539
117	11	sham-abrupt	learning	8.51
118	11	sham-abrupt	learning	-0.128
119	11	sham-abrupt	learning	5.932
120	11	sham-abrupt	learning	2.162
121	11	sham-abrupt	learning	-0.318
122	11	sham-abrupt	learning	10.518
123	11	sham-abrupt	learning	6.108
124	11	sham-abrupt	learning	1.278
125	11	sham-abrupt	learning	4.656
126	11	sham-abrupt	learning	-0.604
127	11	sham-abrupt	learning	-0.254
128	11	sham-abrupt	learning	6.291
129	11	sham-abrupt	learning	1.88
130	11	sham-abrupt	learning	-4.764
131	11	sham-abrupt	learning	4.357
132	11	sham-abrupt	learning	9.681
133	11	sham-abrupt	learning	-6.633
134	11	sham-abrupt	learning	3.678
135	11	sham-abrupt	learning	0.832
136	11	sham-abrupt	learning	0.872
137	11	sham-abrupt	learning	0.04
138	11	sham-abrupt	learning	0.122
139	11	sham-abrupt	learning	2.512
140	11	sham-abrupt	learning	0.152
141	11	sham-abrupt	learning	9.339
142	11	sham-abrupt	learning	8.33
143	11	sham-abrupt	learning	-0.708
144	11	sham-abrupt	learning	0.547
146	11	sham-abrupt	learning	4.992
147	11	sham-abrupt	learning	-4.215
148	11	sham-abrupt	learning	3.77
149	11	sham-abrupt	learning	7.626
151	11	sham-abrupt	learning	4.953
152	11	sham-abrupt	learning	-2.942
153	11	sham-abrupt	learning	3.766
154	11	sham-abrupt	learning	5.452
155	11	sham-abrupt	learning	13.831
1	12	somatosensory-abrupt	baseline	-11.094
2	12	somatosensory-abrupt	baseline	-6.616
3	12	somatosensory-abrupt	baseline	-7.992
4	12	somatosensory-abrupt	baseline	-4.513
5	12	somatosensory-abrupt	baseline	-1.146
6	12	somatosensory-abrupt	baseline	-2.196
7	12	somatosensory-abrupt	baseline	-7.593
8	12	somatosensory-abrupt	baseline	-4.654
9	12	somatosensory-abrupt	baseline	-6.875
10	12	somatosensory-abrupt	baseline	-11.951
11	12	somatosensory-abrupt	baseline	1.412
12	12	somatosensory-abrupt	baseline	-3.829
13	12	somatosensory-abrupt	baseline	-5.526
14	12	somatosensory-abrupt	baseline	-6.22
15	12	somatosensory-abrupt	baseline	-1.985
16	12	somatosensory-abrupt	baseline	-2.042
17	12	somatosensory-abrupt	baseline	-0.995
18	12	somatosensory-abrupt	baseline	-4.4
19	12	somatosensory-abrupt	baseline	-7.373
20	12	somatosensory-abrupt	baseline	-9.981
21	12	somatosensory-abrupt	baseline	-0.184
22	12	somatosensory-abrupt	baseline	-7.556
23	12	somatosensory-abrupt	baseline	-2.201
24	12	somatosensory-abrupt	baseline	-9.315
25	12	somatosensory-abrupt	baseline	-5.409
26	12	somatosensory-abrupt	baseline	-8.884
27	12	somatosensory-abrupt	baseline	3.261
28	12	somatosensory-abrupt	baseline	-5.163
29	12	somatosensory-abrupt	baseline	-7.295
30	12	somatosensory-abrupt	baseline	4.136
31	12	somatosensory-abrupt	baseline	-10.449
32	12	somatosensory-abrupt	baseline	-8.899
33	12	somatosensory-abrupt	baseline	-15.365
34	12	somatosensory-abrupt	baseline	5.772
35	12	somatosensory-abrupt	baseline	-2.373
36	12	somatosensory-abrupt	baseline	-10.774
37	12	somatosensory-abrupt	baseline	-11.012
38	12	somatosensory-abrupt	baseline	-3.986
39	12	somatosensory-abrupt	baseline	-7.996
40	12	somatosensory-abrupt	baseline	0.16
41	12	somatosensory-abrupt	baseline	1.633
42	12	somatosensory-abrupt	baseline	-9.476
43	12	somatosensory-abrupt	baseline	0.916
44	12	somatosensory-abrupt	baseline	-7.094
45	12	somatosensory-abrupt	baseline	-2.035
46	12	somatosensory-abrupt	baseline	-1.994
47	12	somatosensory-abrupt	baseline	0.186
48	12	somatosensory-abrupt	baseline	-11.769
49	12	somatosensory-abrupt	baseline	-0.555
50	12	somatosensory-abrupt	baseline	-16.586
6	12	somatosensory-abrupt	learning	23.337
7	12	somatosensory-abrupt	learning	12.332
8	12	somatosensory-abrupt	learning	5.974
9	12	somatosensory-abrupt	learning	8.856
11	12	somatosensory-abrupt	learning	0.969
12	12	somatosensory-abrupt	learning	3.919
13	12	somatosensory-abrupt	learning	9.147
14	12	somatosensory-abrupt	learning	3.55
15	12	somatosensory-abrupt	learning	9.215
16	12	somatosensory-abrupt	learning	8.401
17	12	somatosensory-abrupt	learning	-1.247
18	12	somatosensory-abrupt	learning	8.97
19	12	somatosensory-abrupt	learning	14.897
20	12	somatosensory-abrupt	learning	-0.743
21	12	somatosensory-abrupt	learning	7.192
22	12	somatosensory-abrupt	learning	8.231
23	12	somatosensory-abrupt	learning	9.221
24	12	somatosensory-abrupt	learning	8.766
25	12	somatosensory-abrupt	learning	4.013
26	12	somatosensory-abrupt	learning	10.464
27	12	somatosensory-abrupt	learning	3.206
28	12	somatosensory-abrupt	learning	2.522
29	12	somatosensory-abrupt	learning	2.897
30	12	somatosensory-abrupt	learning	2.113
31	12	somatosensory-abrupt	learning	2.422
32	12	somatosensory-abrupt	learning	6.232
33	12	somatosensory-abrupt	learning	5.582
34	12	somatosensory-abrupt	learning	3.9
35	12	somatosensory-abrupt	learning	6.269
36	12	somatosensory-abrupt	learning	5.684
37	12	somatosensory-abrupt	learning	4.653
38	12	somatosensory-abrupt	learning	6.609
39	12	somatosensory-abrupt	learning	3.2
40	12	somatosensory-abrupt	learning	4.487
41	12	somatosensory-abrupt	learning	4.035
42	12	somatosensory-abrupt	learning	6.634
43	12	somatosensory-abrupt	learning	-0.325
44	12	somatosensory-abrupt	learning	5.821
45	12	somatosensory-abrupt	learning	6.943
46	12	somatosensory-abrupt	learning	-1.072
47	12	somatosensory-abrupt	learning	10.58
48	12	somatosensory-abrupt	learning	5.301
49	12	somatosensory-abrupt	learning	2.902
50	12	somatosensory-abrupt	learning	0.247
51	12	somatosensory-abrupt	learning	3.8
52	12	somatosensory-abrupt	learning	3.721
53	12	somatosensory-abrupt	learning	-1.136
54	12	somatosensory-abrupt	learning	4.799
56	12	somatosensory-abrupt	learning	5.89
57	12	somatosensory-abrupt	learning	6.983
58	12	somatosensory-abrupt	learning	9.708
59	12	somatosensory-abrupt	learning	7.066
60	12	somatosensory-abrupt	learning	5.031
61	12	somatosensory-abrupt	learning	5.645
62	12	somatosensory-abrupt	learning	5.044
63	12	somatosensory-abrupt	learning	6.87
64	12	somatosensory-abrupt	learning	1.942
65	12	somatosensory-abrupt	learning	5.814
66	12	somatosensory-abrupt	learning	1.907
67	12	somatosensory-abrupt	learning	5.151
68	12	somatosensory-abrupt	learning	2.845
69	12	somatosensory-abrupt	learning	5.796
70	12	somatosensory-abrupt	learning	1.134
71	12	somatosensory-abrupt	learning	4.555
72	12	somatosensory-abrupt	learning	2.643
73	12	somatosensory-abrupt	learning	3.499
74	12	somatosensory-abrupt	learning	6.703
75	12	somatosensory-abrupt	learning	1.062
76	12	somatosensory-abrupt	learning	3.677
77	12	somatosensory-abrupt	learning	4.836
78	12	somatosensory-abrupt	learning	2.759
79	12	somatosensory-abrupt	learning	5.293
80	12	somatosensory-abrupt	learning	2.454
81	12	somatosensory-abrupt	learning	1.603
82	12	somatosensory-abrupt	learning	5.515
83	12	somatosensory-abrupt	learning	1.919
84	12	somatosensory-abrupt	learning	-0.271
86	12	somatosensory-abrupt	learning	-0.298
87	12	somatosensory-abrupt	learning	1.273
88	12	somatosensory-abrupt	learning	-0.644
89	12	somatosensory-abrupt	learning	2.133
90	12	somatosensory-abrupt	learning	-4.542
91	12	somatosensory-abrupt	learning	-0.536
92	12	somatosensory-abrupt	learning	-1.961
93	12	somatosensory-abrupt	learning	-5.668
94	12	somatosensory-abrupt	learning	4.817
95	12	somatosensory-abrupt	learning	-2.39
96	12	somatosensory-abrupt	learning	-1.927
97	12	somatosensory-abrupt	learning	-2.631
98	12	somatosensory-abrupt	learning	5.504
99	12	somatosensory-abrupt	learning	0.07
100	12	somatosensory-abrupt	learning	-1.168
101	12	somatosensory-abrupt	learning	-0.814
102	12	somatosensory-abrupt	learning	-0.833
103	12	somatosensory-abrupt	learning	1.493
104	12	somatosensory-abrupt	learning	-0.982
105	12	somatosensory-abrupt	learning	4.508
106	12	somatosensory-abrupt	learning	2.795
107	12	somatosensory-abrupt	learning	-1.203
108	12	somatosensory-abrupt	learning	-1.117
109	12	somatosensory-abrupt	learning	1.452
110	12	somatosensory-abrupt	learning	-5.757
111	12	somatosensory-abrupt	learning	-3.143
112	12	somatosensory-abrupt	learning	-0.011
113	12	somatosensory-abrupt	learning	0.567
114	12	somatosensory-abrupt	learning	-2.137
116	12	somatosensory-abrupt	learning	-5.026
117	12	somatosensory-abrupt	learning	-4.035
118	12	somatosensory-abrupt	learning	-7.835
119	12	somatosensory-abrupt	learning	2.626
120	12	somatosensory-abrupt	learning	1.957
121	12	somatosensory-abrupt	learning	-4.616
122	12	somatosensory-abrupt	learning	3.523
123	12	somatosensory-abrupt	learning	0.367
124	12	somatosensory-abrupt	learning	1.516
125	12	somatosensory-abrupt	learning	3.196
126	12	somatosensory-abrupt	learning	-2.118
127	12	somatosensory-abrupt	learning	-3.483
128	12	somatosensory-abrupt	learning	-5.353
129	12	somatosensory-abrupt	learning	0.788
130	12	somatosensory-abrupt	learning	0.511
131	12	somatosensory-abrupt	learning	-0.483
132	12	somatosensory-abrupt	learning	-0.41
133	12	somatosensory-abrupt	learning	4.3
134	12	somatosensory-abrupt	learning	-0.201
135	12	somatosensory-abrupt	learning	-1.776
136	12	somatosensory-abrupt	learning	-1.37
137	12	somatosensory-abrupt	learning	-0.729
138	12	somatosensory-abrupt	learning	1.113
139	12	somatosensory-abrupt	learning	-0.906
140	12	somatosensory-abrupt	learning	-1.08
141	12	somatosensory-abrupt	learning	-3.633
142	12	somatosensory-abrupt	learning	4.24
143	12	somatosensory-abrupt	learning	-0.65
144	12	somatosensory-abrupt	learning	2.234
146	12	somatosensory-abrupt	learning	2.562
147	12	somatosensory-abrupt	learning	2.83
148	12	somatosensory-abrupt	learning	0.783
149	12	somatosensory-abrupt	learning	-2.401
151	12	somatosensory-abrupt	learning	-0.374
152	12	somatosensory-abrupt	learning	0.632
153	12	somatosensory-abrupt	learning	-3.257
154	12	somatosensory-abrupt	learning	-2.529
155	12	somatosensory-abrupt	learning	2.195
1	22	somatosensory-abrupt	baseline	1.498
2	22	somatosensory-abrupt	baseline	-6.531
3	22	somatosensory-abrupt	baseline	-7.169
4	22	somatosensory-abrupt	baseline	-9.497
5	22	somatosensory-abrupt	baseline	-5.726
6	22	somatosensory-abrupt	baseline	-12.696
7	22	somatosensory-abrupt	baseline	-9.615
8	22	somatosensory-abrupt	baseline	-1.892
9	22	somatosensory-abrupt	baseline	-11.759
10	22	somatosensory-abrupt	baseline	-7.81
11	22	somatosensory-abrupt	baseline	-8.134
12	22	somatosensory-abrupt	baseline	-8.667
13	22	somatosensory-abrupt	baseline	-9.628
14	22	somatosensory-abrupt	baseline	-2.867
15	22	somatosensory-abrupt	baseline	-15.247
16	22	somatosensory-abrupt	baseline	-4.288
17	22	somatosensory-abrupt	baseline	-3.538
18	22	somatosensory-abrupt	baseline	-13.296
19	22	somatosensory-abrupt	baseline	-9.615
20	22	somatosensory-abrupt	baseline	-12.938
21	22	somatosensory-abrupt	baseline	-6.642
22	22	somatosensory-abrupt	baseline	-1.78
23	22	somatosensory-abrupt	baseline	-5.311
24	22	somatosensory-abrupt	baseline	-9.878
25	22	somatosensory-abrupt	baseline	-2.107
26	22	somatosensory-abrupt	baseline	-5.782
27	22	somatosensory-abrupt	baseline	-12.096
28	22	somatosensory-abrupt	baseline	-4.295
29	22	somatosensory-abrupt	baseline	-8.864
30	22	somatosensory-abrupt	baseline	-7.337
31	22	somatosensory-abrupt	baseline	-10.967
32	22	somatosensory-abrupt	baseline	-8.487
33	22	somatosensory-abrupt	baseline	-0.711
34	22	somatosensory-abrupt	baseline	-3.928
35	22	somatosensory-abrupt	baseline	-8.091
36	22	somatosensory-abrupt	baseline	-1.967
37	22	somatosensory-abrupt	baseline	-4.859
38	22	somatosensory-abrupt	baseline	-2.502
39	22	somatosensory-abrupt	baseline	-8.699
40	22	somatosensory-abrupt	baseline	-8.598
41	22	somatosensory-abrupt	baseline	-9.068
42	22	somatosensory-abrupt	baseline	0.477
43	22	somatosensory-abrupt	baseline	-6.102
44	22	somatosensory-abrupt	baseline	-5.447
45	22	somatosensory-abrupt	baseline	-7.298
46	22	somatosensory-abrupt	baseline	0.234
47	22	somatosensory-abrupt	baseline	-5.379
48	22	somatosensory-abrupt	baseline	-4.504
49	22	somatosensory-abrupt	baseline	-5.48
50	22	somatosensory-abrupt	baseline	-8.68
6	22	somatosensory-abrupt	learning	22.414
7	22	somatosensory-abrupt	learning	18.514
8	22	somatosensory-abrupt	learning	11.073
9	22	somatosensory-abrupt	learning	11.518
11	22	somatosensory-abrupt	learning	18.713
12	22	somatosensory-abrupt	learning	9.007
13	22	somatosensory-abrupt	learning	14.226
14	22	somatosensory-abrupt	learning	14.767
15	22	somatosensory-abrupt	learning	17.47
16	22	somatosensory-abrupt	learning	7.489
17	22	somatosensory-abrupt	learning	12.058
18	22	somatosensory-abrupt	learning	4.566
19	22	somatosensory-abrupt	learning	12.049
20	22	somatosensory-abrupt	learning	11.511
21	22	somatosensory-abrupt	learning	14.393
22	22	somatosensory-abrupt	learning	8.252
23	22	somatosensory-abrupt	learning	0.964
24	22	somatosensory-abrupt	learning	3.44
25	22	somatosensory-abrupt	learning	4.693
26	22	somatosensory-abrupt	learning	9.677
27	22	somatosensory-abrupt	learning	2.759
28	22	somatosensory-abrupt	learning	7.954
29	22	somatosensory-abrupt	learning	3.943
30	22	somatosensory-abrupt	learning	0.064
31	22	somatosensory-abrupt	learning	7.415
32	22	somatosensory-abrupt	learning	-4.346
33	22	somatosensory-abrupt	learning	8.462
34	22	somatosensory-abrupt	learning	-1.944
35	22	somatosensory-abrupt	learning	7.744
36	22	somatosensory-abrupt	learning	6.317
37	22	somatosensory-abrupt	learning	7.091
38	22	somatosensory-abrupt	learning	3.32
39	22	somatosensory-abrupt	learning	9.213
40	22	somatosensory-abrupt	learning	-2.462
41	22	somatosensory-abrupt	learning	-2.024
42	22	somatosensory-abrupt	learning	5.545
43	22	somatosensory-abrupt	learning	3.11
44	22	somatosensory-abrupt	learning	5.271
45	22	somatosensory-abrupt	learning	5.959
46	22	somatosensory-abrupt	learning	7.417
47	22	somatosensory-abrupt	learning	-1.657
48	22	somatosensory-abrupt	learning	0.156
49	22	somatosensory-abrupt	learning	0.793
50	22	somatosensory-abrupt	learning	-4.734
51	22	somatosensory-abrupt	learning	-6.973
52	22	somatosensory-abrupt	learning	7.288
53	22	somatosensory-abrupt	learning	1.246
54	22	somatosensory-abrupt	learning	-2.936
56	22	somatosensory-abrupt	learning	5.474
57	22	somatosensory-abrupt	learning	7.311
58	22	somatosensory-abrupt	learning	-2.05
59	22	somatosensory-abrupt	learning	-3.266
60	22	somatosensory-abrupt	learning	7.928
61	22	somatosensory-abrupt	learning	-3.708
62	22	somatosensory-abrupt	learning	-10.636
63	22	somatosensory-abrupt	learning	5.855
64	22	somatosensory-abrupt	learning	-7.374
65	22	somatosensory-abrupt	learning	14.971
66	22	somatosensory-abrupt	learning	2.529
67	22	somatosensory-abrupt	learning	-3.148
68	22	somatosensory-abrupt	learning	0.551
69	22	somatosensory-abrupt	learning	3.433
70	22	somatosensory-abrupt	learning	-2.486
71	22	somatosensory-abrupt	learning	6.963
72	22	somatosensory-abrupt	learning	-6.421
73	22	somatosensory-abrupt	learning	-0.501
74	22	somatosensory-abrupt	learning	9.579
75	22	somatosensory-abrupt	learning	-2.4
76	22	somatosensory-abrupt	learning	-2.417
77	22	somatosensory-abrupt	learning	6.621
78	22	somatosensory-abrupt	learning	2.571
79	22	somatosensory-abrupt	learning	-5.138
80	22	somatosensory-abrupt	learning	5.329
81	22	somatosensory-abrupt	learning	-3.237
82	22	somatosensory-abrupt	learning	12.27
83	22	somatosensory-abrupt	learning	-11.527
84	22	somatosensory-abrupt	learning	-0.808
86	22	somatosensory-abrupt	learning	1.862
87	22	somatosensory-abrupt	learning	4.72
88	22	somatosensory-abrupt	learning	-1.188
89	22	somatosensory-abrupt	learning	7.228
90	22	somatosensory-abrupt	learning	0.244
91	22	somatosensory-abrupt	learning	-3.123
92	22	somatosensory-abrupt	learning	0.285
93	22	somatosensory-abrupt	learning	1.289
94	22	somatosensory-abrupt	learning	1.283
95	22	somatosensory-abrupt	learning	-8.42
96	22	somatosensory-abrupt	learning	2.124
97	22	somatosensory-abrupt	learning	7.551
98	22	somatosensory-abrupt	learning	2.039
99	22	somatosensory-abrupt	learning	5.253
100	22	somatosensory-abrupt	learning	13.203
101	22	somatosensory-abrupt	learning	6.772
102	22	somatosensory-abrupt	learning	-2.894
103	22	somatosensory-abrupt	learning	2.478
104	22	somatosensory-abrupt	learning	-5.473
105	22	somatosensory-abrupt	learning	1.57
106	22	somatosensory-abrupt	learning	10.676
107	22	somatosensory-abrupt	learning	3.002
108	22	somatosensory-abrupt	learning	8.902
109	22	somatosensory-abrupt	learning	5.103
110	22	somatosensory-abrupt	learning	-6.141
111	22	somatosensory-abrupt	learning	-2.602
112	22	somatosensory-abrupt	learning	-2.111
113	22	somatosensory-abrupt	learning	2.601
114	22	somatosensory-abrupt	learning	-3.776
116	22	somatosensory-abrupt	learning	3.863
117	22	somatosensory-abrupt	learning	-7.693
118	22	somatosensory-abrupt	learning	13.338
119	22	somatosensory-abrupt	learning	3.052
120	22	somatosensory-abrupt	learning	-4.433
121	22	somatosensory-abrupt	learning	8.55
122	22	somatosensory-abrupt	learning	0.063
123	22	somatosensory-abrupt	learning	5.243
124	22	somatosensory-abrupt	learning	6.702
125	22	somatosensory-abrupt	learning	-4.816
126	22	somatosensory-abrupt	learning	-4.196
127	22	somatosensory-abrupt	learning	-4.626
128	22	somatosensory-abrupt	learning	1.866
129	22	somatosensory-abrupt	learning	10.156
130	22	somatosensory-abrupt	learning	1.591
131	22	somatosensory-abrupt	learning	0.311
132	22	somatosensory-abrupt	learning	3.581
133	22	somatosensory-abrupt	learning	8.64
134	22	somatosensory-abrupt	learning	2.797
135	22	somatosensory-abrupt	learning	1.209
136	22	somatosensory-abrupt	learning	-11.593
137	22	somatosensory-abrupt	learning	6.008
138	22	somatosensory-abrupt	learning	-13.584
139	22	somatosensory-abrupt	learning	-0.813
140	22	somatosensory-abrupt	learning	-5.173
141	22	somatosensory-abrupt	learning	-11.886
142	22	somatosensory-abrupt	learning	9.764
143	22	somatosensory-abrupt	learning	1.304
144	22	somatosensory-abrupt	learning	1.624
146	22	somatosensory-abrupt	learning	2.405
147	22	somatosensory-abrupt	learning	-6.065
148	22	somatosensory-abrupt	learning	-3.621
149	22	somatosensory-abrupt	learning	-4.367
151	22	somatosensory-abrupt	learning	3.548
152	22	somatosensory-abrupt	learning	9.452
153	22	somatosensory-abrupt	learning	-8.076
154	22	somatosensory-abrupt	learning	-1.985
155	22	somatosensory-abrupt	learning	11.404
1	25	somatosensory-abrupt	baseline	-8.765
2	25	somatosensory-abrupt	baseline	-5.418
3	25	somatosensory-abrupt	baseline	-7.117
4	25	somatosensory-abrupt	baseline	-6.436
5	25	somatosensory-abrupt	baseline	-6.453
6	25	somatosensory-abrupt	baseline	-7.232
7	25	somatosensory-abrupt	baseline	-10.253
8	25	somatosensory-abrupt	baseline	-3.641
9	25	somatosensory-abrupt	baseline	-8.124
10	25	somatosensory-abrupt	baseline	-8.551
11	25	somatosensory-abrupt	baseline	-7.986
12	25	somatosensory-abrupt	baseline	-6.132
13	25	somatosensory-abrupt	baseline	-3.971
14	25	somatosensory-abrupt	baseline	-3.036
15	25	somatosensory-abrupt	baseline	-3.187
16	25	somatosensory-abrupt	baseline	-6.141
17	25	somatosensory-abrupt	baseline	-3.386
18	25	somatosensory-abrupt	baseline	-7.513
19	25	somatosensory-abrupt	baseline	-6.838
20	25	somatosensory-abrupt	baseline	-4.376
21	25	somatosensory-abrupt	baseline	-6.364
22	25	somatosensory-abrupt	baseline	-4.678
23	25	somatosensory-abrupt	baseline	-5.947
24	25	somatosensory-abrupt	baseline	-7.842
25	25	somatosensory-abrupt	baseline	-8.068
26	25	somatosensory-abrupt	baseline	-3.756
27	25	somatosensory-abrupt	baseline	-5.93
28	25	somatosensory-abrupt	baseline	-6.818
29	25	somatosensory-abrupt	baseline	-0.788
30	25	somatosensory-abrupt	baseline	-2.779
31	25	somatosensory-abrupt	baseline	-5.715
32	25	somatosensory-abrupt	baseline	-8.408
33	25	somatosensory-abrupt	baseline	-0.295
34	25	somatosensory-abrupt	baseline	-5.968
35	25	somatosensory-abrupt	baseline	-4.186
36	25	somatosensory-abrupt	baseline	-1.079
37	25	somatosensory-abrupt	baseline	-3.737
38	25	somatosensory-abrupt	baseline	-3.163
39	25	somatosensory-abrupt	baseline	-2.984
40	25	somatosensory-abrupt	baseline	-1.427
41	25	somatosensory-abrupt	baseline	-3.297
42	25	somatosensory-abrupt	baseline	-0.697
43	25	somatosensory-abrupt	baseline	-2.856
44	25	somatosensory-abrupt	baseline	-5.77
45	25	somatosensory-abrupt	baseline	-0.625
46	25	somatosensory-abrupt	baseline	-5.345
47	25	somatosensory-abrupt	baseline	-2.47
48	25	somatosensory-abrupt	baseline	-0.442
49	25	somatosensory-abrupt	baseline	-0.706
50	25	somatosensory-abrupt	baseline	-0.582
6	25	somatosensory-abrupt	learning	17.971
7	25	somatosensory-abrupt	learning	21.872
8	25	somatosensory-abrupt	learning	7.881
9	25	somatosensory-abrupt	learning	11.581
11	25	somatosensory-abrupt	learning	8.121
12	25	somatosensory-abrupt	learning	18.67
13	25	somatosensory-abrupt	learning	4.931
14	25	somatosensory-abrupt	learning	11.378
15	25	somatosensory-abrupt	learning	10.196
16	25	somatosensory-abrupt	learning	9.008
17	25	somatosensory-abrupt	learning	13.724
18	25	somatosensory-abrupt	learning	9.625
19	25	somatosensory-abrupt	learning	4.062
20	25	somatosensory-abrupt	learning	2.729
21	25	somatosensory-abrupt	learning	5.399
22	25	somatosensory-abrupt	learning	5.215
23	25	somatosensory-abrupt	learning	3.903
24	25	somatosensory-abrupt	learning	4.877
25	25	somatosensory-abrupt	learning	-0.16
26	25	somatosensory-abrupt	learning	0.505
27	25	somatosensory-abrupt	learning	5.024
28	25	somatosensory-abrupt	learning	5.591
29	25	somatosensory-abrupt	learning	4.784
30	25	somatosensory-abrupt	learning	5.236
31	25	somatosensory-abrupt	learning	2.314
32	25	somatosensory-abrupt	learning	2.206
33	25	somatosensory-abrupt	learning	-1.908
34	25	somatosensory-abrupt	learning	-0.773
35	25	somatosensory-abrupt	learning	3.53
36	25	somatosensory-abrupt	learning	5.429
37	25	somatosensory-abrupt	learning	1.324
38	25	somatosensory-abrupt	learning	1.68
39	25	somatosensory-abrupt	learning	4.849
40	25	somatosensory-abrupt	learning	-2.5
41	25	somatosensory-abrupt	learning	-0.757
42	25	somatosensory-abrupt	learning	-0.65
43	25	somatosensory-abrupt	learning	-9.7
44	25	somatosensory-abrupt	learning	1.039
45	25	somatosensory-abrupt	learning	-0.123
46	25	somatosensory-abrupt	learning	3.916
47	25	somatosensory-abrupt	learning	9.215
48	25	somatosensory-abrupt	learning	2.564
49	25	somatosensory-abrupt	learning	5.41
50	25	somatosensory-abrupt	learning	1.116
51	25	somatosensory-abrupt	learning	-2.066
52	25	somatosensory-abrupt	learning	-3.652
53	25	somatosensory-abrupt	learning	3.876
54	25	somatosensory-abrupt	learning	0.364
56	25	somatosensory-abrupt	learning	6.299
57	25	somatosensory-abrupt	learning	-1.427
58	25	somatosensory-abrupt	learning	3.631
59	25	somatosensory-abrupt	learning	-1.481
60	25	somatosensory-abrupt	learning	4.178
61	25	somatosensory-abrupt	learning	-3.846
62	25	somatosensory-abrupt	learning	4.875
63	25	somatosensory-abrupt	learning	4.984
64	25	somatosensory-abrupt	learning	1.226
65	25	somatosensory-abrupt	learning	4.73
66	25	somatosensory-abrupt	learning	8.968
67	25	somatosensory-abrupt	learning	1.709
68	25	somatosensory-abrupt	learning	-13.967
69	25	somatosensory-abrupt	learning	-3.505
70	25	somatosensory-abrupt	learning	-1.523
71	25	somatosensory-abrupt	learning	5.666
72	25	somatosensory-abrupt	learning	1.067
73	25	somatosensory-abrupt	learning	-2.892
74	25	somatosensory-abrupt	learning	-0.805
75	25	somatosensory-abrupt	learning	-4.747
76	25	somatosensory-abrupt	learning	-7.032
77	25	somatosensory-abrupt	learning	1.449
78	25	somatosensory-abrupt	learning	-1.716
79	25	somatosensory-abrupt	learning	-2.574
80	25	somatosensory-abrupt	learning	-0.251
81	25	somatosensory-abrupt	learning	-10.039
82	25	somatosensory-abrupt	learning	3.607
83	25	somatosensory-abrupt	learning	-1.997
84	25	somatosensory-abrupt	learning	0.735
86	25	somatosensory-abrupt	learning	-3.967
87	25	somatosensory-abrupt	learning	0.028
88	25	somatosensory-abrupt	learning	0.703
89	25	somatosensory-abrupt	learning	10.435
90	25	somatosensory-abrupt	learning	0.851
91	25	somatosensory-abrupt	learning	1.862
92	25	somatosensory-abrupt	learning	4.369
93	25	somatosensory-abrupt	learning	5.36
94	25	somatosensory-abrupt	learning	1.799
95	25	somatosensory-abrupt	learning	7.69
96	25	somatosensory-abrupt	learning	-2.463
97	25	somatosensory-abrupt	learning	-1.288
98	25	somatosensory-abrupt	learning	5.766
99	25	somatosensory-abrupt	learning	3.6
100	25	somatosensory-abrupt	learning	5.144
101	25	somatosensory-abrupt	learning	3.022
102	25	somatosensory-abrupt	learning	6.081
103	25	somatosensory-abrupt	learning	-2.788
104	25	somatosensory-abrupt	learning	3.417
105	25	somatosensory-abrupt	learning	0.843
106	25	somatosensory-abrupt	learning	5.352
107	25	somatosensory-abrupt	learning	3.818
108	25	somatosensory-abrupt	learning	1.831
109	25	somatosensory-abrupt	learning	3.515
110	25	somatosensory-abrupt	learning	0.107
111	25	somatosensory-abrupt	learning	1.229
112	25	somatosensory-abrupt	learning	1.387
113	25	somatosensory-abrupt	learning	2.387
114	25	somatosensory-abrupt	learning	0.704
116	25	somatosensory-abrupt	learning	3.276
117	25	somatosensory-abrupt	learning	11.072
118	25	somatosensory-abrupt	learning	1.066
119	25	somatosensory-abrupt	learning	0.624
120	25	somatosensory-abrupt	learning	7.626
121	25	somatosensory-abrupt	learning	0.213
122	25	somatosensory-abrupt	learning	8.084
123	25	somatosensory-abrupt	learning	3.646
124	25	somatosensory-abrupt	learning	-0.572
125	25	somatosensory-abrupt	learning	11.785
126	25	somatosensory-abrupt	learning	-3.016
127	25	somatosensory-abrupt	learning	-2.274
128	25	somatosensory-abrupt	learning	-0.53
129	25	somatosensory-abrupt	learning	-0.497
130	25	somatosensory-abrupt	learning	0.012
131	25	somatosensory-abrupt	learning	2.186
132	25	somatosensory-abrupt	learning	-0.932
133	25	somatosensory-abrupt	learning	4.849
134	25	somatosensory-abrupt	learning	1.242
135	25	somatosensory-abrupt	learning	1.124
136	25	somatosensory-abrupt	learning	-0.867
137	25	somatosensory-abrupt	learning	3.613
138	25	somatosensory-abrupt	learning	1.077
139	25	somatosensory-abrupt	learning	3.515
140	25	somatosensory-abrupt	learning	1.563
141	25	somatosensory-abrupt	learning	0.926
142	25	somatosensory-abrupt	learning	3.926
143	25	somatosensory-abrupt	learning	0.586
144	25	somatosensory-abrupt	learning	1.941
146	25	somatosensory-abrupt	learning	6.504
147	25	somatosensory-abrupt	learning	-0.938
148	25	somatosensory-abrupt	learning	1.407
149	25	somatosensory-abrupt	learning	2.215
151	25	somatosensory-abrupt	learning	-2.288
152	25	somatosensory-abrupt	learning	6.731
153	25	somatosensory-abrupt	learning	-0.644
154	25	somatosensory-abrupt	learning	6.11
155	25	somatosensory-abrupt	learning	-10.452
1	23	somatosensory-abrupt	baseline	-1.179
2	23	somatosensory-abrupt	baseline	-10.735
3	23	somatosensory-abrupt	baseline	-6.936
4	23	somatosensory-abrupt	baseline	-7.864
5	23	somatosensory-abrupt	baseline	-2.478
6	23	somatosensory-abrupt	baseline	-2.153
7	23	somatosensory-abrupt	baseline	-2.305
8	23	somatosensory-abrupt	baseline	-3.641
9	23	somatosensory-abrupt	baseline	-6.037
10	23	somatosensory-abrupt	baseline	-1.876
11	23	somatosensory-abrupt	baseline	-6.14
12	23	somatosensory-abrupt	baseline	-6.495
13	23	somatosensory-abrupt	baseline	-1.882
14	23	somatosensory-abrupt	baseline	-3.966
15	23	somatosensory-abrupt	baseline	-4.191
16	23	somatosensory-abrupt	baseline	-3.89
17	23	somatosensory-abrupt	baseline	-8.345
18	23	somatosensory-abrupt	baseline	-3.939
19	23	somatosensory-abrupt	baseline	-4.544
20	23	somatosensory-abrupt	baseline	-6.108
21	23	somatosensory-abrupt	baseline	-1.425
22	23	somatosensory-abrupt	baseline	-7.259
23	23	somatosensory-abrupt	baseline	-6.864
24	23	somatosensory-abrupt	baseline	-1.987
25	23	somatosensory-abrupt	baseline	-3.833
26	23	somatosensory-abrupt	baseline	-6.13
27	23	somatosensory-abrupt	baseline	-6.414
28	23	somatosensory-abrupt	baseline	-4.973
29	23	somatosensory-abrupt	baseline	-7.57
30	23	somatosensory-abrupt	baseline	-1.618
31	23	somatosensory-abrupt	baseline	-2.6
32	23	somatosensory-abrupt	baseline	-5.458
33	23	somatosensory-abrupt	baseline	-6.532
34	23	somatosensory-abrupt	baseline	3.216
35	23	somatosensory-abrupt	baseline	-5.212
36	23	somatosensory-abrupt	baseline	-7.265
37	23	somatosensory-abrupt	baseline	-10.024
38	23	somatosensory-abrupt	baseline	-1.152
39	23	somatosensory-abrupt	baseline	-6.769
40	23	somatosensory-abrupt	baseline	-4.842
41	23	somatosensory-abrupt	baseline	-3.159
42	23	somatosensory-abrupt	baseline	-6.128
43	23	somatosensory-abrupt	baseline	-3.102
44	23	somatosensory-abrupt	baseline	-6.247
45	23	somatosensory-abrupt	baseline	-2.984
46	23	somatosensory-abrupt	baseline	-2.709
47	23	somatosensory-abrupt	baseline	-4.12
48	23	somatosensory-abrupt	baseline	-5.007
49	23	somatosensory-abrupt	baseline	-5.245
50	23	somatosensory-abrupt	baseline	-2.962
6	23	somatosensory-abrupt	learning	20.186
7	23	somatosensory-abrupt	learning	18.632
8	23	somatosensory-abrupt	learning	22.307
9	23	somatosensory-abrupt	learning	17.115
11	23	somatosensory-abrupt	learning	15.521
12	23	somatosensory-abrupt	learning	12.426
13	23	somatosensory-abrupt	learning	10.007
14	23	somatosensory-abrupt	learning	7.963
15	23	somatosensory-abrupt	learning	13.88
16	23	somatosensory-abrupt	learning	12.998
17	23	somatosensory-abrupt	learning	6.925
18	23	somatosensory-abrupt	learning	2.74
19	23	somatosensory-abrupt	learning	9.89
20	23	somatosensory-abrupt	learning	3.76
21	23	somatosensory-abrupt	learning	7.546
22	23	somatosensory-abrupt	learning	12.987
23	23	somatosensory-abrupt	learning	6.713
24	23	somatosensory-abrupt	learning	11.188
25	23	somatosensory-abrupt	learning	-1.887
26	23	somatosensory-abrupt	learning	8.187
27	23	somatosensory-abrupt	learning	4.548
28	23	somatosensory-abrupt	learning	1.001
29	23	somatosensory-abrupt	learning	3.682
30	23	somatosensory-abrupt	learning	7.539
31	23	somatosensory-abrupt	learning	7.58
32	23	somatosensory-abrupt	learning	3.824
33	23	somatosensory-abrupt	learning	3.378
34	23	somatosensory-abrupt	learning	1.681
35	23	somatosensory-abrupt	learning	1.915
36	23	somatosensory-abrupt	learning	-0.575
37	23	somatosensory-abrupt	learning	4.438
38	23	somatosensory-abrupt	learning	2.342
39	23	somatosensory-abrupt	learning	6.87
40	23	somatosensory-abrupt	learning	4.186
41	23	somatosensory-abrupt	learning	1.34
42	23	somatosensory-abrupt	learning	-2.08
43	23	somatosensory-abrupt	learning	-2.438
44	23	somatosensory-abrupt	learning	7.718
45	23	somatosensory-abrupt	learning	9.223
46	23	somatosensory-abrupt	learning	3.611
47	23	somatosensory-abrupt	learning	5.876
48	23	somatosensory-abrupt	learning	0.833
49	23	somatosensory-abrupt	learning	0.19
50	23	somatosensory-abrupt	learning	1.439
51	23	somatosensory-abrupt	learning	3.612
52	23	somatosensory-abrupt	learning	2.493
53	23	somatosensory-abrupt	learning	3.4
54	23	somatosensory-abrupt	learning	-7.769
56	23	somatosensory-abrupt	learning	3.202
57	23	somatosensory-abrupt	learning	5.784
58	23	somatosensory-abrupt	learning	-0.27
59	23	somatosensory-abrupt	learning	-6.976
60	23	somatosensory-abrupt	learning	6.122
61	23	somatosensory-abrupt	learning	2.524
62	23	somatosensory-abrupt	learning	2.954
63	23	somatosensory-abrupt	learning	1.936
64	23	somatosensory-abrupt	learning	3.048
65	23	somatosensory-abrupt	learning	3.973
66	23	somatosensory-abrupt	learning	-5.613
67	23	somatosensory-abrupt	learning	9.133
68	23	somatosensory-abrupt	learning	-4.275
69	23	somatosensory-abrupt	learning	5.26
70	23	somatosensory-abrupt	learning	-1.984
71	23	somatosensory-abrupt	learning	-2.007
72	23	somatosensory-abrupt	learning	-1.685
73	23	somatosensory-abrupt	learning	1.502
74	23	somatosensory-abrupt	learning	-1.126
75	23	somatosensory-abrupt	learning	-1.455
76	23	somatosensory-abrupt	learning	-2.682
77	23	somatosensory-abrupt	learning	-1.603
78	23	somatosensory-abrupt	learning	1.42
79	23	somatosensory-abrupt	learning	-4.931
80	23	somatosensory-abrupt	learning	-2.97
81	23	somatosensory-abrupt	learning	3.024
82	23	somatosensory-abrupt	learning	-1.713
83	23	somatosensory-abrupt	learning	0.679
84	23	somatosensory-abrupt	learning	2.939
86	23	somatosensory-abrupt	learning	-1.198
87	23	somatosensory-abrupt	learning	-7.779
88	23	somatosensory-abrupt	learning	-4.078
89	23	somatosensory-abrupt	learning	5.183
90	23	somatosensory-abrupt	learning	-7.047
91	23	somatosensory-abrupt	learning	-1.919
92	23	somatosensory-abrupt	learning	-1.382
93	23	somatosensory-abrupt	learning	4.131
94	23	somatosensory-abrupt	learning	-6.653
95	23	somatosensory-abrupt	learning	-0.208
96	23	somatosensory-abrupt	learning	4.327
97	23	somatosensory-abrupt	learning	9.07
98	23	somatosensory-abrupt	learning	-3.373
99	23	somatosensory-abrupt	learning	-0.944
100	23	somatosensory-abrupt	learning	-9.67
101	23	somatosensory-abrupt	learning	7.436
102	23	somatosensory-abrupt	learning	3.788
103	23	somatosensory-abrupt	learning	7.32
104	23	somatosensory-abrupt	learning	4.656
105	23	somatosensory-abrupt	learning	5.295
106	23	somatosensory-abrupt	learning	-2.277
107	23	somatosensory-abrupt	learning	18.057
108	23	somatosensory-abrupt	learning	-2.672
109	23	somatosensory-abrupt	learning	4.341
110	23	somatosensory-abrupt	learning	-3.5
111	23	somatosensory-abrupt	learning	-11.709
112	23	somatosensory-abrupt	learning	-2.639
113	23	somatosensory-abrupt	learning	2.688
114	23	somatosensory-abrupt	learning	-3.372
116	23	somatosensory-abrupt	learning	-6.631
117	23	somatosensory-abrupt	learning	4.21
118	23	somatosensory-abrupt	learning	3.781
119	23	somatosensory-abrupt	learning	-6.82
120	23	somatosensory-abrupt	learning	-5.48
121	23	somatosensory-abrupt	learning	-0.644
122	23	somatosensory-abrupt	learning	-7.764
123	23	somatosensory-abrupt	learning	2.954
124	23	somatosensory-abrupt	learning	-6.924
125	23	somatosensory-abrupt	learning	-10.066
126	23	somatosensory-abrupt	learning	-1.708
127	23	somatosensory-abrupt	learning	-2.558
128	23	somatosensory-abrupt	learning	7.148
129	23	somatosensory-abrupt	learning	-7.505
130	23	somatosensory-abrupt	learning	-0.041
131	23	somatosensory-abrupt	learning	1.072
132	23	somatosensory-abrupt	learning	-6.108
133	23	somatosensory-abrupt	learning	-5.614
134	23	somatosensory-abrupt	learning	2.728
135	23	somatosensory-abrupt	learning	1.199
136	23	somatosensory-abrupt	learning	-5.481
137	23	somatosensory-abrupt	learning	3.973
138	23	somatosensory-abrupt	learning	4.461
139	23	somatosensory-abrupt	learning	-2.771
140	23	somatosensory-abrupt	learning	8.675
141	23	somatosensory-abrupt	learning	-2.829
142	23	somatosensory-abrupt	learning	2.135
143	23	somatosensory-abrupt	learning	-5.051
144	23	somatosensory-abrupt	learning	-10.348
146	23	somatosensory-abrupt	learning	8.764
147	23	somatosensory-abrupt	learning	2.082
148	23	somatosensory-abrupt	learning	-1.258
149	23	somatosensory-abrupt	learning	-1.366
151	23	somatosensory-abrupt	learning	0.185
152	23	somatosensory-abrupt	learning	5.939
153	23	somatosensory-abrupt	learning	-3.102
154	23	somatosensory-abrupt	learning	7.129
155	23	somatosensory-abrupt	learning	3.235
1	26	somatosensory-abrupt	baseline	-1.773
2	26	somatosensory-abrupt	baseline	-3.186
3	26	somatosensory-abrupt	baseline	-12.513
4	26	somatosensory-abrupt	baseline	-7.786
5	26	somatosensory-abrupt	baseline	-5.57
6	26	somatosensory-abrupt	baseline	-4.82
7	26	somatosensory-abrupt	baseline	-5.66
8	26	somatosensory-abrupt	baseline	-4.403
9	26	somatosensory-abrupt	baseline	-5.542
10	26	somatosensory-abrupt	baseline	-6.298
11	26	somatosensory-abrupt	baseline	-5.082
12	26	somatosensory-abrupt	baseline	-8.346
13	26	somatosensory-abrupt	baseline	-6.819
14	26	somatosensory-abrupt	baseline	-2.748
15	26	somatosensory-abrupt	baseline	-4.063
16	26	somatosensory-abrupt	baseline	-5.397
17	26	somatosensory-abrupt	baseline	-1.829
18	26	somatosensory-abrupt	baseline	-4.135
19	26	somatosensory-abrupt	baseline	-1.294
20	26	somatosensory-abrupt	baseline	-2.465
21	26	somatosensory-abrupt	baseline	-0.943
22	26	somatosensory-abrupt	baseline	-6.596
23	26	somatosensory-abrupt	baseline	0.034
24	26	somatosensory-abrupt	baseline	-2.613
25	26	somatosensory-abrupt	baseline	-5.544
26	26	somatosensory-abrupt	baseline	-4.176
27	26	somatosensory-abrupt	baseline	2.052
28	26	somatosensory-abrupt	baseline	-1.59
29	26	somatosensory-abrupt	baseline	-5.785
30	26	somatosensory-abrupt	baseline	-6.414
31	26	somatosensory-abrupt	baseline	-9.819
32	26	somatosensory-abrupt	baseline	-2.121
33	26	somatosensory-abrupt	baseline	-9.664
34	26	somatosensory-abrupt	baseline	-4.455
35	26	somatosensory-abrupt	baseline	-1.556
36	26	somatosensory-abrupt	baseline	-2.121
37	26	somatosensory-abrupt	baseline	-2.263
38	26	somatosensory-abrupt	baseline	-2.954
39	26	somatosensory-abrupt	baseline	-1.59
40	26	somatosensory-abrupt	baseline	-3.276
41	26	somatosensory-abrupt	baseline	-7.975
42	26	somatosensory-abrupt	baseline	-7.665
43	26	somatosensory-abrupt	baseline	-6.538
44	26	somatosensory-abrupt	baseline	-3.414
45	26	somatosensory-abrupt	baseline	-6.515
46	26	somatosensory-abrupt	baseline	-1.898
47	26	somatosensory-abrupt	baseline	-5.331
48	26	somatosensory-abrupt	baseline	-2.209
49	26	somatosensory-abrupt	baseline	-6.475
50	26	somatosensory-abrupt	baseline	-4.913
6	26	somatosensory-abrupt	learning	3.327
7	26	somatosensory-abrupt	learning	11.296
8	26	somatosensory-abrupt	learning	10.372
9	26	somatosensory-abrupt	learning	16.677
11	26	somatosensory-abrupt	learning	12.479
12	26	somatosensory-abrupt	learning	13.035
13	26	somatosensory-abrupt	learning	6.056
14	26	somatosensory-abrupt	learning	7.236
15	26	somatosensory-abrupt	learning	-1.845
[truncated: 9,641 more rows]

## Sheet: Fig_1G
subjnum	trialnum	adaptation	sessionName	groupName
5	1	-0.00294878	learning	somatosensory-abrupt
5	2	-0.0269737	learning	somatosensory-abrupt
5	3	-0.0342636	learning	somatosensory-abrupt
5	4	0.0112536	learning	somatosensory-abrupt
5	5	0.00142278	learning	somatosensory-abrupt
5	10	0.349665	learning	somatosensory-abrupt
5	55	0.750662	learning	somatosensory-abrupt
5	85	0.537641	learning	somatosensory-abrupt
5	115	0.588619	learning	somatosensory-abrupt
5	145	0.702332	learning	somatosensory-abrupt
5	150	0.599584	learning	somatosensory-abrupt
5	1	0.166762	retention	somatosensory-abrupt
5	2	0.316488	retention	somatosensory-abrupt
5	3	0.274844	retention	somatosensory-abrupt
5	4	0.267015	retention	somatosensory-abrupt
5	5	0.124157	retention	somatosensory-abrupt
6	1	-1.17501	learning	sham-abrupt
6	2	-0.0487018	learning	sham-abrupt
6	3	0.0233026	learning	sham-abrupt
6	4	-0.0191578	learning	sham-abrupt
6	5	0.00483282	learning	sham-abrupt
6	10	0.421336	learning	sham-abrupt
6	55	0.137018	learning	sham-abrupt
6	85	0.396379	learning	sham-abrupt
6	115	0.820213	learning	sham-abrupt
6	145	0.741839	learning	sham-abrupt
6	150	0.692959	learning	sham-abrupt
6	2	0.265749	retention	sham-abrupt
6	3	0.300241	retention	sham-abrupt
6	4	0.401008	retention	sham-abrupt
6	5	0.311603	retention	sham-abrupt
7	1	0.0670963	learning	somatosensory-abrupt
7	2	0.028618	learning	somatosensory-abrupt
7	3	-0.00370569	learning	somatosensory-abrupt
7	4	0.00466086	learning	somatosensory-abrupt
7	5	-0.00922236	learning	somatosensory-abrupt
7	10	0.045643	learning	somatosensory-abrupt
7	55	0.560285	learning	somatosensory-abrupt
7	85	0.698316	learning	somatosensory-abrupt
7	115	0.836675	learning	somatosensory-abrupt
7	145	0.644818	learning	somatosensory-abrupt
7	150	0.972941	learning	somatosensory-abrupt
7	1	0.0127831	retention	somatosensory-abrupt
7	2	0.0917642	retention	somatosensory-abrupt
7	3	0.0993099	retention	somatosensory-abrupt
7	4	0.138675	retention	somatosensory-abrupt
7	5	0.251223	retention	somatosensory-abrupt
8	1	0.0281559	learning	somatosensory-abrupt
8	2	-0.00900288	learning	somatosensory-abrupt
8	3	-0.0129201	learning	somatosensory-abrupt
8	4	0.00550644	learning	somatosensory-abrupt
8	5	0.0529795	learning	somatosensory-abrupt
8	10	0.0911668	learning	somatosensory-abrupt
8	55	0.590755	learning	somatosensory-abrupt
8	85	0.752348	learning	somatosensory-abrupt
8	115	0.847236	learning	somatosensory-abrupt
8	145	0.550134	learning	somatosensory-abrupt
8	150	0.738509	learning	somatosensory-abrupt
8	1	0.326904	retention	somatosensory-abrupt
8	2	0.372595	retention	somatosensory-abrupt
8	3	0.302347	retention	somatosensory-abrupt
8	4	0.394444	retention	somatosensory-abrupt
8	5	0.177337	retention	somatosensory-abrupt
10	1	-0.0121844	learning	sham-abrupt
10	2	-0.029989	learning	sham-abrupt
10	3	0.00497287	learning	sham-abrupt
10	4	0.0112569	learning	sham-abrupt
10	5	0.0106974	learning	sham-abrupt
10	10	0.104509	learning	sham-abrupt
10	55	1.35716	learning	sham-abrupt
10	85	0.656172	learning	sham-abrupt
10	115	0.905805	learning	sham-abrupt
10	145	0.945859	learning	sham-abrupt
10	150	0.858675	learning	sham-abrupt
10	2	1.05192	retention	sham-abrupt
10	3	0.878806	retention	sham-abrupt
10	4	0.591079	retention	sham-abrupt
10	5	0.565725	retention	sham-abrupt
11	1	0.0474128	learning	sham-abrupt
11	2	-0.0187951	learning	sham-abrupt
11	3	-0.0127392	learning	sham-abrupt
11	4	-0.00325752	learning	sham-abrupt
11	5	-0.0185873	learning	sham-abrupt
11	10	0.0526581	learning	sham-abrupt
11	55	0.260083	learning	sham-abrupt
11	85	0.343316	learning	sham-abrupt
11	115	0.560208	learning	sham-abrupt
11	145	0.701903	learning	sham-abrupt
11	150	0.535981	learning	sham-abrupt
11	1	0.0728573	retention	sham-abrupt
11	2	0.172404	retention	sham-abrupt
11	3	0.0932228	retention	sham-abrupt
11	4	-0.0256253	retention	sham-abrupt
11	5	-0.0595135	retention	sham-abrupt
12	1	0.0289358	learning	somatosensory-abrupt
12	2	0.0235249	learning	somatosensory-abrupt
12	3	0.0499467	learning	somatosensory-abrupt
12	4	0.0288496	learning	somatosensory-abrupt
12	5	-0.0294025	learning	somatosensory-abrupt
12	10	0.238336	learning	somatosensory-abrupt
12	55	0.671595	learning	somatosensory-abrupt
12	85	0.531011	learning	somatosensory-abrupt
12	115	1.12532	learning	somatosensory-abrupt
12	145	0.811254	learning	somatosensory-abrupt
12	150	0.831241	learning	somatosensory-abrupt
12	1	0.374719	retention	somatosensory-abrupt
12	2	0.276845	retention	somatosensory-abrupt
12	3	0.151604	retention	somatosensory-abrupt
12	4	0.220301	retention	somatosensory-abrupt
12	5	0.0471154	retention	somatosensory-abrupt
22	1	-0.0121718	learning	somatosensory-abrupt
22	2	0.0699958	learning	somatosensory-abrupt
22	3	0.00179642	learning	somatosensory-abrupt
22	4	-0.0076348	learning	somatosensory-abrupt
22	5	0.0135285	learning	somatosensory-abrupt
22	10	0.0865011	learning	somatosensory-abrupt
22	55	0.598122	learning	somatosensory-abrupt
22	85	0.500827	learning	somatosensory-abrupt
22	115	0.93529	learning	somatosensory-abrupt
22	145	1.32953	learning	somatosensory-abrupt
22	150	0.703913	learning	somatosensory-abrupt
22	1	0.0693174	retention	somatosensory-abrupt
22	2	0.206969	retention	somatosensory-abrupt
22	3	0.199742	retention	somatosensory-abrupt
22	5	-0.0610349	retention	somatosensory-abrupt
23	1	0.0247916	learning	somatosensory-abrupt
23	2	0.0219152	learning	somatosensory-abrupt
23	3	0.0049085	learning	somatosensory-abrupt
23	4	0.00430686	learning	somatosensory-abrupt
23	5	-0.0425462	learning	somatosensory-abrupt
23	10	0.0570881	learning	somatosensory-abrupt
23	55	0.588752	learning	somatosensory-abrupt
23	85	0.878446	learning	somatosensory-abrupt
23	115	0.69582	learning	somatosensory-abrupt
23	145	0.388535	learning	somatosensory-abrupt
23	150	0.740685	learning	somatosensory-abrupt
23	1	0.191386	retention	somatosensory-abrupt
23	2	0.0479523	retention	somatosensory-abrupt
23	3	0.162644	retention	somatosensory-abrupt
23	4	0.164333	retention	somatosensory-abrupt
23	5	0.0491217	retention	somatosensory-abrupt
25	1	0.173924	learning	somatosensory-abrupt
25	2	0.014203	learning	somatosensory-abrupt
25	3	0.0437929	learning	somatosensory-abrupt
25	4	0.0157633	learning	somatosensory-abrupt
25	5	-0.0201633	learning	somatosensory-abrupt
25	10	0.169997	learning	somatosensory-abrupt
25	55	0.134291	learning	somatosensory-abrupt
25	85	0.314001	learning	somatosensory-abrupt
25	115	0.396305	learning	somatosensory-abrupt
25	145	0.344497	learning	somatosensory-abrupt
25	150	0.741621	learning	somatosensory-abrupt
25	1	-0.0846431	retention	somatosensory-abrupt
25	2	0.0112718	retention	somatosensory-abrupt
25	3	0.0801798	retention	somatosensory-abrupt
25	4	0.0634132	retention	somatosensory-abrupt
25	5	0.0718073	retention	somatosensory-abrupt
26	1	0.240867	learning	somatosensory-abrupt
26	2	0.000806583	learning	somatosensory-abrupt
26	3	-0.0130894	learning	somatosensory-abrupt
26	4	-0.0515916	learning	somatosensory-abrupt
26	5	-0.0421715	learning	somatosensory-abrupt
26	10	0.0137974	learning	somatosensory-abrupt
26	55	0.243974	learning	somatosensory-abrupt
26	85	0.673154	learning	somatosensory-abrupt
26	115	0.27913	learning	somatosensory-abrupt
26	145	0.609249	learning	somatosensory-abrupt
26	150	0.228402	learning	somatosensory-abrupt
26	3	0.117017	retention	somatosensory-abrupt
26	4	0.0154342	retention	somatosensory-abrupt
26	5	0.012769	retention	somatosensory-abrupt
30	1	0.0336281	learning	somatosensory-abrupt
30	2	-0.0163386	learning	somatosensory-abrupt
30	3	-0.0142205	learning	somatosensory-abrupt
30	4	0.0165331	learning	somatosensory-abrupt
30	5	0.0297835	learning	somatosensory-abrupt
30	10	0.167906	learning	somatosensory-abrupt
30	55	0.742572	learning	somatosensory-abrupt
30	85	0.585467	learning	somatosensory-abrupt
30	115	0.575835	learning	somatosensory-abrupt
30	145	0.533497	learning	somatosensory-abrupt
30	150	0.623996	learning	somatosensory-abrupt
30	1	0.166143	retention	somatosensory-abrupt
30	2	0.120488	retention	somatosensory-abrupt
30	3	0.21165	retention	somatosensory-abrupt
30	4	0.205994	retention	somatosensory-abrupt
30	5	0.164435	retention	somatosensory-abrupt
31	1	0.0693894	learning	sham-abrupt
31	2	-0.016596	learning	sham-abrupt
31	3	0.00666831	learning	sham-abrupt
31	4	0.0224848	learning	sham-abrupt
31	5	-0.00692292	learning	sham-abrupt
31	10	-0.0140895	learning	sham-abrupt
31	55	0.672203	learning	sham-abrupt
31	85	0.814001	learning	sham-abrupt
31	115	0.691839	learning	sham-abrupt
31	145	0.8389	learning	sham-abrupt
31	150	0.911297	learning	sham-abrupt
31	1	0.354324	retention	sham-abrupt
31	2	0.360855	retention	sham-abrupt
31	3	0.43572	retention	sham-abrupt
31	4	0.605782	retention	sham-abrupt
31	5	0.498209	retention	sham-abrupt
32	1	0.03418	learning	somatosensory-abrupt
32	2	0.0530858	learning	somatosensory-abrupt
32	3	0.0240266	learning	somatosensory-abrupt
32	4	0.022262	learning	somatosensory-abrupt
32	5	-0.00170185	learning	somatosensory-abrupt
32	10	0.304933	learning	somatosensory-abrupt
32	55	0.661539	learning	somatosensory-abrupt
32	85	0.784398	learning	somatosensory-abrupt
32	115	1.04421	learning	somatosensory-abrupt
32	145	0.908659	learning	somatosensory-abrupt
32	150	0.972106	learning	somatosensory-abrupt
32	1	0.377085	retention	somatosensory-abrupt
32	2	0.347373	retention	somatosensory-abrupt
32	3	0.420594	retention	somatosensory-abrupt
32	4	0.344556	retention	somatosensory-abrupt
32	5	0.345295	retention	somatosensory-abrupt
34	1	0.0178702	learning	sham-abrupt
34	2	-0.0119255	learning	sham-abrupt
34	3	0.00692958	learning	sham-abrupt
34	4	-0.0194741	learning	sham-abrupt
34	5	-0.0054526	learning	sham-abrupt
34	10	0.238852	learning	sham-abrupt
34	55	0.53079	learning	sham-abrupt
34	85	0.609806	learning	sham-abrupt
34	115	0.698723	learning	sham-abrupt
34	145	0.368122	learning	sham-abrupt
34	150	0.653494	learning	sham-abrupt
34	1	0.4471	retention	sham-abrupt
34	2	0.638569	retention	sham-abrupt
34	3	0.482912	retention	sham-abrupt
34	4	0.605523	retention	sham-abrupt
34	5	0.422259	retention	sham-abrupt
35	1	0.0857305	learning	sham-abrupt
35	2	-0.0084843	learning	sham-abrupt
35	3	-0.00422768	learning	sham-abrupt
35	4	-0.0311916	learning	sham-abrupt
35	5	0.00918318	learning	sham-abrupt
35	10	0.0371872	learning	sham-abrupt
35	55	0.420362	learning	sham-abrupt
35	85	0.961178	learning	sham-abrupt
35	115	0.985105	learning	sham-abrupt
35	145	0.751295	learning	sham-abrupt
35	150	0.633227	learning	sham-abrupt
35	1	0.22597	retention	sham-abrupt
35	2	0.498055	retention	sham-abrupt
35	3	0.533525	retention	sham-abrupt
35	4	0.616094	retention	sham-abrupt
35	5	0.690907	retention	sham-abrupt
40	1	0.00500161	learning	sham-abrupt
40	2	0.0110307	learning	sham-abrupt
40	3	-0.0141516	learning	sham-abrupt
40	4	0.00480301	learning	sham-abrupt
40	5	0.0706533	learning	sham-abrupt
40	10	0.0266687	learning	sham-abrupt
40	55	0.751818	learning	sham-abrupt
40	85	0.927119	learning	sham-abrupt
40	115	0.686937	learning	sham-abrupt
40	145	0.748227	learning	sham-abrupt
40	150	0.781607	learning	sham-abrupt
40	1	0.367241	retention	sham-abrupt
40	2	0.475342	retention	sham-abrupt
40	3	0.411267	retention	sham-abrupt
40	4	0.3397	retention	sham-abrupt
40	5	0.460342	retention	sham-abrupt
41	1	0.0453123	learning	sham-abrupt
41	2	-0.000893422	learning	sham-abrupt
41	3	-0.00687754	learning	sham-abrupt
41	4	0.037155	learning	sham-abrupt
41	5	-0.0100644	learning	sham-abrupt
41	10	0.192623	learning	sham-abrupt
41	55	0.635834	learning	sham-abrupt
41	85	0.654775	learning	sham-abrupt
41	115	0.857975	learning	sham-abrupt
41	145	0.818477	learning	sham-abrupt
41	150	0.745783	learning	sham-abrupt
41	1	0.432165	retention	sham-abrupt
41	2	0.475553	retention	sham-abrupt
41	3	0.531353	retention	sham-abrupt
41	4	0.595977	retention	sham-abrupt
41	5	0.438089	retention	sham-abrupt
42	1	-0.0606348	learning	sham-abrupt
42	2	-0.0261266	learning	sham-abrupt
42	3	0.0233689	learning	sham-abrupt
42	4	0.00290683	learning	sham-abrupt
42	5	-0.0149232	learning	sham-abrupt
42	10	0.100709	learning	sham-abrupt
42	55	0.611876	learning	sham-abrupt
42	85	0.612014	learning	sham-abrupt
42	115	0.562659	learning	sham-abrupt
42	145	0.819519	learning	sham-abrupt
42	150	0.415136	learning	sham-abrupt
42	1	0.0446496	retention	sham-abrupt
42	2	0.290999	retention	sham-abrupt
42	3	0.118897	retention	sham-abrupt
42	4	0.40994	retention	sham-abrupt
42	5	0.264604	retention	sham-abrupt
43	1	0.0965621	learning	motor-abrupt
43	2	0.00458626	learning	motor-abrupt
43	3	0.0238587	learning	motor-abrupt
43	4	-0.0454697	learning	motor-abrupt
43	5	0.00187063	learning	motor-abrupt
43	10	0.0550939	learning	motor-abrupt
43	55	0.797815	learning	motor-abrupt
43	85	0.671284	learning	motor-abrupt
43	115	0.366047	learning	motor-abrupt
43	145	0.512113	learning	motor-abrupt
43	150	0.695255	learning	motor-abrupt
43	1	0.12419	retention	motor-abrupt
43	2	0.341611	retention	motor-abrupt
43	3	0.357781	retention	motor-abrupt
43	4	0.24015	retention	motor-abrupt
43	5	0.179271	retention	motor-abrupt
44	1	0.19398	learning	motor-abrupt
44	2	0.356709	learning	motor-abrupt
44	3	0.0759156	learning	motor-abrupt
44	4	0.0510192	learning	motor-abrupt
44	5	0.0447083	learning	motor-abrupt
44	10	0.0396701	learning	motor-abrupt
44	55	0.233655	learning	motor-abrupt
44	85	0.60065	learning	motor-abrupt
44	115	0.893897	learning	motor-abrupt
44	145	0.746437	learning	motor-abrupt
44	150	0.475314	learning	motor-abrupt
44	1	0.429311	retention	motor-abrupt
44	2	0.285007	retention	motor-abrupt
44	3	0.0244297	retention	motor-abrupt
44	4	0.129079	retention	motor-abrupt
44	5	0.00494063	retention	motor-abrupt
46	1	-0.048618	learning	motor-abrupt
46	2	-0.0348169	learning	motor-abrupt
46	3	-0.0257	learning	motor-abrupt
46	4	0.00338361	learning	motor-abrupt
46	5	-0.0400638	learning	motor-abrupt
46	10	0.0278272	learning	motor-abrupt
46	55	0.0313633	learning	motor-abrupt
46	85	0.658509	learning	motor-abrupt
46	115	0.426616	learning	motor-abrupt
46	145	0.714826	learning	motor-abrupt
46	150	0.587921	learning	motor-abrupt
46	1	-0.0126129	retention	motor-abrupt
46	2	0.308926	retention	motor-abrupt
46	3	0.417298	retention	motor-abrupt
46	4	0.308789	retention	motor-abrupt
46	5	0.281086	retention	motor-abrupt
48	1	-0.0198758	learning	motor-abrupt
48	2	0.000740501	learning	motor-abrupt
48	3	-0.0309331	learning	motor-abrupt
48	4	-0.0187012	learning	motor-abrupt
48	5	0.00018051	learning	motor-abrupt
48	10	0.0363411	learning	motor-abrupt
48	55	0.387786	learning	motor-abrupt
48	85	0.536763	learning	motor-abrupt
48	115	0.771317	learning	motor-abrupt
48	145	0.765519	learning	motor-abrupt
48	150	0.796014	learning	motor-abrupt
48	1	0.384138	retention	motor-abrupt
48	2	0.334274	retention	motor-abrupt
48	3	0.455077	retention	motor-abrupt
48	4	0.435196	retention	motor-abrupt
48	5	0.461112	retention	motor-abrupt
49	1	0.107866	learning	motor-abrupt
49	2	0.0276208	learning	motor-abrupt
49	3	0.00427198	learning	motor-abrupt
49	4	-0.0190695	learning	motor-abrupt
49	5	-0.0176733	learning	motor-abrupt
49	10	0.551617	learning	motor-abrupt
49	55	0.781616	learning	motor-abrupt
49	85	1.29469	learning	motor-abrupt
49	115	0.856189	learning	motor-abrupt
49	145	0.735613	learning	motor-abrupt
49	150	0.864565	learning	motor-abrupt
49	1	0.948705	retention	motor-abrupt
49	2	0.325597	retention	motor-abrupt
49	3	0.0123098	retention	motor-abrupt
49	4	0.203603	retention	motor-abrupt
49	5	0.309139	retention	motor-abrupt
51	1	-0.010171	learning	motor-abrupt
51	2	0.0254597	learning	motor-abrupt
51	3	0.0169488	learning	motor-abrupt
51	4	0.019938	learning	motor-abrupt
51	5	0.00242863	learning	motor-abrupt
51	10	0.033654	learning	motor-abrupt
51	55	0.525592	learning	motor-abrupt
51	85	0.60384	learning	motor-abrupt
51	115	0.752236	learning	motor-abrupt
51	145	0.843787	learning	motor-abrupt
51	150	0.881104	learning	motor-abrupt
51	1	0.711017	retention	motor-abrupt
51	2	0.75211	retention	motor-abrupt
51	3	0.70991	retention	motor-abrupt
51	4	1.15525	retention	motor-abrupt
51	5	0.330215	retention	motor-abrupt
52	1	0.0680461	learning	motor-abrupt
52	2	0.0331011	learning	motor-abrupt
52	3	0.00198009	learning	motor-abrupt
52	4	0.0356128	learning	motor-abrupt
52	5	0.00305863	learning	motor-abrupt
52	10	0.124466	learning	motor-abrupt
52	55	0.710008	learning	motor-abrupt
52	85	0.68831	learning	motor-abrupt
52	115	0.750629	learning	motor-abrupt
52	145	0.798732	learning	motor-abrupt
52	150	1.08953	learning	motor-abrupt
52	1	0.51845	retention	motor-abrupt
52	2	0.460355	retention	motor-abrupt
52	3	0.483934	retention	motor-abrupt
52	4	0.662758	retention	motor-abrupt
52	5	0.804204	retention	motor-abrupt
57	1	0.121739	learning	motor-abrupt
57	2	0.0373119	learning	motor-abrupt
57	3	0.00396738	learning	motor-abrupt
57	4	0.0179203	learning	motor-abrupt
57	5	0.0808368	learning	motor-abrupt
57	10	0.0874463	learning	motor-abrupt
57	55	0.608875	learning	motor-abrupt
57	85	0.47341	learning	motor-abrupt
57	115	0.66108	learning	motor-abrupt
57	145	0.63603	learning	motor-abrupt
57	150	0.59016	learning	motor-abrupt
57	1	0.421493	retention	motor-abrupt
57	2	0.405464	retention	motor-abrupt
57	3	0.442341	retention	motor-abrupt
57	4	0.338386	retention	motor-abrupt
57	5	0.478032	retention	motor-abrupt
59	1	0.103931	learning	motor-abrupt
59	2	0.0291068	learning	motor-abrupt
59	3	0.0265776	learning	motor-abrupt
59	4	0.00810808	learning	motor-abrupt
59	5	0.0264754	learning	motor-abrupt
59	10	0.164008	learning	motor-abrupt
59	55	0.562567	learning	motor-abrupt
59	85	0.551589	learning	motor-abrupt
59	115	0.386346	learning	motor-abrupt
59	145	0.706391	learning	motor-abrupt
59	150	0.395583	learning	motor-abrupt
59	1	0.27501	retention	motor-abrupt
59	2	0.318853	retention	motor-abrupt
59	3	0.595529	retention	motor-abrupt
59	4	0.528713	retention	motor-abrupt
59	5	0.655589	retention	motor-abrupt
62	1	0.0812272	learning	motor-abrupt
62	2	0.00491097	learning	motor-abrupt
62	3	0.0659043	learning	motor-abrupt
62	4	-0.0383771	learning	motor-abrupt
62	5	0.000208009	learning	motor-abrupt
62	10	0.0267626	learning	motor-abrupt
62	55	0.290769	learning	motor-abrupt
62	85	0.645513	learning	motor-abrupt
62	115	0.453579	learning	motor-abrupt
62	145	0.539274	learning	motor-abrupt
62	150	0.544576	learning	motor-abrupt
62	1	0.480356	retention	motor-abrupt
62	2	0.391267	retention	motor-abrupt
62	3	0.524261	retention	motor-abrupt
62	4	0.484381	retention	motor-abrupt
62	5	0.415119	retention	motor-abrupt
64	1	0.0178255	learning	sham-abrupt
64	2	0.0209965	learning	sham-abrupt
64	3	0.0510265	learning	sham-abrupt
64	4	0.0286438	learning	sham-abrupt
64	5	-0.0189266	learning	sham-abrupt
64	10	0.314413	learning	sham-abrupt
64	55	0.542269	learning	sham-abrupt
64	85	1.11759	learning	sham-abrupt
64	115	0.881718	learning	sham-abrupt
64	145	0.809612	learning	sham-abrupt
64	150	0.918138	learning	sham-abrupt
64	1	0.413424	retention	sham-abrupt
64	2	0.458838	retention	sham-abrupt
64	3	0.557551	retention	sham-abrupt
64	4	0.510637	retention	sham-abrupt
64	5	0.632991	retention	sham-abrupt
82	1	-0.014132	learning	somatosensory-gradual
82	2	-0.0150151	learning	somatosensory-gradual
82	3	-0.0109835	learning	somatosensory-gradual
82	4	-0.0197671	learning	somatosensory-gradual
82	5	-0.0169904	learning	somatosensory-gradual
82	10	0.273482	learning	somatosensory-gradual
82	55	0.183455	learning	somatosensory-gradual
82	85	0.819997	learning	somatosensory-gradual
82	115	0.563835	learning	somatosensory-gradual
82	145	0.639292	learning	somatosensory-gradual
82	150	0.482283	learning	somatosensory-gradual
82	1	-0.000176819	retention	somatosensory-gradual
82	2	0.0805538	retention	somatosensory-gradual
82	3	0.0620827	retention	somatosensory-gradual
82	4	0.0194558	retention	somatosensory-gradual
82	5	0.0346715	retention	somatosensory-gradual
83	1	0.155252	learning	somatosensory-gradual
83	2	0.0467698	learning	somatosensory-gradual
83	3	0.00265348	learning	somatosensory-gradual
83	4	0.00496952	learning	somatosensory-gradual
83	5	-0.000699533	learning	somatosensory-gradual
83	10	-0.00847859	learning	somatosensory-gradual
83	55	1.03067	learning	somatosensory-gradual
83	85	0.417288	learning	somatosensory-gradual
83	115	0.671854	learning	somatosensory-gradual
83	145	0.831272	learning	somatosensory-gradual
83	150	0.707622	learning	somatosensory-gradual
83	1	0.069117	retention	somatosensory-gradual
83	2	-0.0163986	retention	somatosensory-gradual
83	3	-0.055505	retention	somatosensory-gradual
83	4	-0.0185547	retention	somatosensory-gradual
83	5	0.0459155	retention	somatosensory-gradual
85	1	0.0691313	learning	somatosensory-gradual
85	2	0.0206741	learning	somatosensory-gradual
85	3	-0.00818737	learning	somatosensory-gradual
85	4	-0.0113159	learning	somatosensory-gradual
85	5	-0.0167167	learning	somatosensory-gradual
85	10	0.136622	learning	somatosensory-gradual
85	55	0.557173	learning	somatosensory-gradual
85	85	0.41093	learning	somatosensory-gradual
85	115	0.602604	learning	somatosensory-gradual
85	145	0.617525	learning	somatosensory-gradual
85	150	0.608484	learning	somatosensory-gradual
85	1	0.0696152	retention	somatosensory-gradual
85	2	-0.00649221	retention	somatosensory-gradual
85	3	0.0372306	retention	somatosensory-gradual
85	4	-0.00377299	retention	somatosensory-gradual
85	5	0.00914373	retention	somatosensory-gradual
88	1	0.111132	learning	somatosensory-gradual
88	2	-0.00202071	learning	somatosensory-gradual
88	3	-0.0128596	learning	somatosensory-gradual
88	4	-0.0157207	learning	somatosensory-gradual
88	5	0.0215154	learning	somatosensory-gradual
88	10	0.123862	learning	somatosensory-gradual
88	55	0.263448	learning	somatosensory-gradual
88	85	0.724592	learning	somatosensory-gradual
88	115	0.830754	learning	somatosensory-gradual
88	145	0.69211	learning	somatosensory-gradual
88	150	0.588211	learning	somatosensory-gradual
88	1	-0.0388513	retention	somatosensory-gradual
88	2	0.0655721	retention	somatosensory-gradual
88	3	0.0205925	retention	somatosensory-gradual
88	4	0.119086	retention	somatosensory-gradual
88	5	0.116512	retention	somatosensory-gradual
91	1	-0.0950087	learning	somatosensory-gradual
91	2	-0.000209876	learning	somatosensory-gradual
91	3	-0.034425	learning	somatosensory-gradual
91	4	-0.0322949	learning	somatosensory-gradual
91	5	-0.0190902	learning	somatosensory-gradual
91	10	0.346155	learning	somatosensory-gradual
91	55	0.325937	learning	somatosensory-gradual
91	85	0.557252	learning	somatosensory-gradual
91	115	0.358689	learning	somatosensory-gradual
91	145	0.860899	learning	somatosensory-gradual
91	150	0.420338	learning	somatosensory-gradual
91	1	0.046589	retention	somatosensory-gradual
91	2	0.0720734	retention	somatosensory-gradual
91	3	-0.0190633	retention	somatosensory-gradual
91	4	-0.111389	retention	somatosensory-gradual
91	5	-0.0507368	retention	somatosensory-gradual
92	1	0.0179131	learning	somatosensory-gradual
92	2	0.00886971	learning	somatosensory-gradual
92	3	0.0116444	learning	somatosensory-gradual
92	4	0.00823293	learning	somatosensory-gradual
92	5	0.00923565	learning	somatosensory-gradual
92	10	-0.131084	learning	somatosensory-gradual
92	55	0.606982	learning	somatosensory-gradual
92	85	0.490551	learning	somatosensory-gradual
92	115	0.549244	learning	somatosensory-gradual
92	145	0.768833	learning	somatosensory-gradual
92	150	0.615811	learning	somatosensory-gradual
92	1	-0.0422072	retention	somatosensory-gradual
92	2	0.0957093	retention	somatosensory-gradual
92	3	0.0715651	retention	somatosensory-gradual
92	4	0.065808	retention	somatosensory-gradual
92	5	0.0602932	retention	somatosensory-gradual
93	1	-0.0422187	learning	somatosensory-gradual
93	2	0.0293073	learning	somatosensory-gradual
93	3	0.0505106	learning	somatosensory-gradual
93	4	-0.0209796	learning	somatosensory-gradual
93	5	-0.0191827	learning	somatosensory-gradual
93	10	0.334978	learning	somatosensory-gradual
93	55	0.419168	learning	somatosensory-gradual
93	85	1.09517	learning	somatosensory-gradual
93	115	0.984677	learning	somatosensory-gradual
93	145	0.875027	learning	somatosensory-gradual
93	150	0.760122	learning	somatosensory-gradual
93	1	-0.0632998	retention	somatosensory-gradual
93	2	-0.0153533	retention	somatosensory-gradual
93	3	0.134344	retention	somatosensory-gradual
93	4	0.0443596	retention	somatosensory-gradual
93	5	-0.0676582	retention	somatosensory-gradual
95	1	-0.0483696	learning	somatosensory-gradual
95	2	0.0268216	learning	somatosensory-gradual
95	3	0.00914774	learning	somatosensory-gradual
95	4	0.0299625	learning	somatosensory-gradual
95	5	0.00706462	learning	somatosensory-gradual
95	10	-0.166907	learning	somatosensory-gradual
95	55	0.625921	learning	somatosensory-gradual
95	85	0.678386	learning	somatosensory-gradual
95	115	1.04884	learning	somatosensory-gradual
95	145	0.623697	learning	somatosensory-gradual
95	150	0.805721	learning	somatosensory-gradual
95	1	0.0874557	retention	somatosensory-gradual
95	2	0.197557	retention	somatosensory-gradual
95	3	0.00591062	retention	somatosensory-gradual
95	4	-0.0717954	retention	somatosensory-gradual
95	5	0.0278778	retention	somatosensory-gradual
99	1	0.0578903	learning	somatosensory-gradual
99	2	0.0523841	learning	somatosensory-gradual
99	3	0.0107327	learning	somatosensory-gradual
99	4	0.0249382	learning	somatosensory-gradual
99	5	-0.00546189	learning	somatosensory-gradual
99	10	0.610929	learning	somatosensory-gradual
99	55	0.233707	learning	somatosensory-gradual
99	85	0.659634	learning	somatosensory-gradual
99	115	0.865349	learning	somatosensory-gradual
99	145	0.811898	learning	somatosensory-gradual
99	150	0.719098	learning	somatosensory-gradual
99	1	-0.065169	retention	somatosensory-gradual
99	2	-0.050058	retention	somatosensory-gradual
99	3	-0.00143338	retention	somatosensory-gradual
99	4	0.015798	retention	somatosensory-gradual
99	5	0.01026	retention	somatosensory-gradual
101	1	-0.0243039	learning	somatosensory-gradual
101	2	0.0119315	learning	somatosensory-gradual
101	3	0.0239701	learning	somatosensory-gradual
101	4	0.0206797	learning	somatosensory-gradual
101	5	0.0310437	learning	somatosensory-gradual
101	10	0.226262	learning	somatosensory-gradual
101	55	0.787444	learning	somatosensory-gradual
101	85	0.611764	learning	somatosensory-gradual
101	115	0.614175	learning	somatosensory-gradual
101	145	0.817675	learning	somatosensory-gradual
101	150	1.03215	learning	somatosensory-gradual
101	1	0.00240891	retention	somatosensory-gradual
101	2	-0.00109092	retention	somatosensory-gradual
101	3	0.0425545	retention	somatosensory-gradual
101	4	0.0149038	retention	somatosensory-gradual
101	5	0.0575395	retention	somatosensory-gradual
102	1	-0.0529777	learning	somatosensory-gradual-24h
102	2	0.0220001	learning	somatosensory-gradual-24h
102	3	0.0152754	learning	somatosensory-gradual-24h
102	4	-0.00131673	learning	somatosensory-gradual-24h
102	5	-0.0196822	learning	somatosensory-gradual-24h
102	10	0.411331	learning	somatosensory-gradual-24h
102	55	0.81233	learning	somatosensory-gradual-24h
102	85	0.508487	learning	somatosensory-gradual-24h
102	115	0.767101	learning	somatosensory-gradual-24h
102	145	0.724945	learning	somatosensory-gradual-24h
102	150	0.980039	learning	somatosensory-gradual-24h
102	1	0.405806	retention	somatosensory-gradual-24h
102	2	0.484772	retention	somatosensory-gradual-24h
102	3	0.394449	retention	somatosensory-gradual-24h
102	4	0.502224	retention	somatosensory-gradual-24h
102	5	0.553372	retention	somatosensory-gradual-24h
105	1	-0.0063586	learning	somatosensory-gradual-24h
105	2	0.0112664	learning	somatosensory-gradual-24h
105	3	0.0250082	learning	somatosensory-gradual-24h
105	4	-0.0174408	learning	somatosensory-gradual-24h
105	5	0.0478178	learning	somatosensory-gradual-24h
105	10	0.338378	learning	somatosensory-gradual-24h
105	55	0.427943	learning	somatosensory-gradual-24h
105	85	0.752802	learning	somatosensory-gradual-24h
105	115	0.758512	learning	somatosensory-gradual-24h
105	145	0.609546	learning	somatosensory-gradual-24h
105	150	0.536421	learning	somatosensory-gradual-24h
105	1	0.353028	retention	somatosensory-gradual-24h
105	2	0.453161	retention	somatosensory-gradual-24h
105	3	0.593172	retention	somatosensory-gradual-24h
105	4	0.490287	retention	somatosensory-gradual-24h
105	5	0.395955	retention	somatosensory-gradual-24h
106	1	0.120828	learning	somatosensory-gradual-24h
106	2	-0.0027244	learning	somatosensory-gradual-24h
106	3	0.00047437	learning	somatosensory-gradual-24h
106	4	-0.0114212	learning	somatosensory-gradual-24h
106	5	-0.0226433	learning	somatosensory-gradual-24h
106	10	0.225114	learning	somatosensory-gradual-24h
106	55	0.566457	learning	somatosensory-gradual-24h
106	85	0.754198	learning	somatosensory-gradual-24h
106	115	0.703568	learning	somatosensory-gradual-24h
106	145	0.71359	learning	somatosensory-gradual-24h
106	150	0.670365	learning	somatosensory-gradual-24h
106	1	0.146556	retention	somatosensory-gradual-24h
106	2	0.325196	retention	somatosensory-gradual-24h
106	3	0.408813	retention	somatosensory-gradual-24h
106	4	0.421111	retention	somatosensory-gradual-24h
106	5	0.327078	retention	somatosensory-gradual-24h
108	1	-0.0216818	learning	somatosensory-gradual-24h
108	2	0.00613812	learning	somatosensory-gradual-24h
108	3	0.0326905	learning	somatosensory-gradual-24h
108	4	0.0373627	learning	somatosensory-gradual-24h
108	5	0.0156631	learning	somatosensory-gradual-24h
108	10	0.0943722	learning	somatosensory-gradual-24h
108	55	0.492787	learning	somatosensory-gradual-24h
108	85	0.900761	learning	somatosensory-gradual-24h
108	115	0.523799	learning	somatosensory-gradual-24h
108	145	0.678957	learning	somatosensory-gradual-24h
108	150	0.629628	learning	somatosensory-gradual-24h
108	1	0.181587	retention	somatosensory-gradual-24h
108	2	0.439906	retention	somatosensory-gradual-24h
108	3	0.348938	retention	somatosensory-gradual-24h
108	4	0.24183	retention	somatosensory-gradual-24h
108	5	0.278409	retention	somatosensory-gradual-24h
109	1	-0.00244339	learning	somatosensory-gradual-24h
109	2	0.0136927	learning	somatosensory-gradual-24h
109	3	0.00502037	learning	somatosensory-gradual-24h
109	4	0.0154143	learning	somatosensory-gradual-24h
109	5	0.0261249	learning	somatosensory-gradual-24h
109	10	0.2682	learning	somatosensory-gradual-24h
109	55	0.660114	learning	somatosensory-gradual-24h
109	85	0.61562	learning	somatosensory-gradual-24h
109	115	0.779784	learning	somatosensory-gradual-24h
109	145	0.796322	learning	somatosensory-gradual-24h
109	150	0.847556	learning	somatosensory-gradual-24h
109	1	0.722898	retention	somatosensory-gradual-24h
109	2	0.64749	retention	somatosensory-gradual-24h
109	3	0.74687	retention	somatosensory-gradual-24h
109	4	0.614739	retention	somatosensory-gradual-24h
109	5	0.719926	retention	somatosensory-gradual-24h
110	1	0.0766412	learning	somatosensory-gradual-24h
110	2	0.0290431	learning	somatosensory-gradual-24h
110	3	0.0287821	learning	somatosensory-gradual-24h
110	4	0.00635435	learning	somatosensory-gradual-24h
110	5	0.0299254	learning	somatosensory-gradual-24h
110	10	0.0196769	learning	somatosensory-gradual-24h
110	55	0.507155	learning	somatosensory-gradual-24h
110	85	0.493417	learning	somatosensory-gradual-24h
110	115	0.584726	learning	somatosensory-gradual-24h
110	145	0.859607	learning	somatosensory-gradual-24h
110	150	0.915585	learning	somatosensory-gradual-24h
110	1	0.456314	retention	somatosensory-gradual-24h
110	2	0.549255	retention	somatosensory-gradual-24h
110	3	0.462836	retention	somatosensory-gradual-24h
110	4	0.451553	retention	somatosensory-gradual-24h
110	5	0.364474	retention	somatosensory-gradual-24h
111	1	0.107665	learning	somatosensory-gradual-24h
111	2	0.0360954	learning	somatosensory-gradual-24h
111	3	0.0392631	learning	somatosensory-gradual-24h
111	4	0.0626603	learning	somatosensory-gradual-24h
111	5	0.0131522	learning	somatosensory-gradual-24h
111	55	0.819155	learning	somatosensory-gradual-24h
111	85	0.711302	learning	somatosensory-gradual-24h
111	115	0.773564	learning	somatosensory-gradual-24h
111	145	0.381297	learning	somatosensory-gradual-24h
111	150	0.70789	learning	somatosensory-gradual-24h
111	1	0.0996673	retention	somatosensory-gradual-24h
111	2	0.331728	retention	somatosensory-gradual-24h
111	3	0.305637	retention	somatosensory-gradual-24h
111	4	0.259883	retention	somatosensory-gradual-24h
111	5	0.293399	retention	somatosensory-gradual-24h
113	1	0.0630511	learning	somatosensory-gradual-24h
113	2	0.0251859	learning	somatosensory-gradual-24h
113	3	0.0662953	learning	somatosensory-gradual-24h
113	4	0.000879264	learning	somatosensory-gradual-24h
113	5	0.0204693	learning	somatosensory-gradual-24h
113	10	0.239683	learning	somatosensory-gradual-24h
113	55	0.597246	learning	somatosensory-gradual-24h
113	85	0.59169	learning	somatosensory-gradual-24h
113	115	0.628116	learning	somatosensory-gradual-24h
113	145	0.557638	learning	somatosensory-gradual-24h
113	150	0.597211	learning	somatosensory-gradual-24h
113	1	0.28141	retention	somatosensory-gradual-24h
113	2	0.489159	retention	somatosensory-gradual-24h
113	3	0.420192	retention	somatosensory-gradual-24h
113	4	0.38639	retention	somatosensory-gradual-24h
113	5	0.341423	retention	somatosensory-gradual-24h
114	1	0.0545463	learning	somatosensory-gradual-24h
114	2	0.0293363	learning	somatosensory-gradual-24h
114	3	0.0502883	learning	somatosensory-gradual-24h
114	4	0.0382785	learning	somatosensory-gradual-24h
114	5	0.0114814	learning	somatosensory-gradual-24h
114	10	0.328165	learning	somatosensory-gradual-24h
114	55	0.47791	learning	somatosensory-gradual-24h
114	85	0.601126	learning	somatosensory-gradual-24h
114	115	0.690398	learning	somatosensory-gradual-24h
114	145	0.703391	learning	somatosensory-gradual-24h
114	150	0.7667	learning	somatosensory-gradual-24h
114	1	0.251426	retention	somatosensory-gradual-24h
114	2	0.285585	retention	somatosensory-gradual-24h
114	3	0.284425	retention	somatosensory-gradual-24h
114	4	0.158941	retention	somatosensory-gradual-24h
114	5	0.285131	retention	somatosensory-gradual-24h
115	1	-0.0156813	learning	somatosensory-gradual-24h
115	2	-0.00474231	learning	somatosensory-gradual-24h
115	3	0.00197516	learning	somatosensory-gradual-24h
115	4	0.0120695	learning	somatosensory-gradual-24h
115	5	-0.0016727	learning	somatosensory-gradual-24h
115	10	0.414152	learning	somatosensory-gradual-24h
115	55	0.557707	learning	somatosensory-gradual-24h
115	85	0.802683	learning	somatosensory-gradual-24h
115	115	0.594795	learning	somatosensory-gradual-24h
115	145	0.89014	learning	somatosensory-gradual-24h
115	150	0.673182	learning	somatosensory-gradual-24h
115	1	0.661164	retention	somatosensory-gradual-24h
115	2	0.307149	retention	somatosensory-gradual-24h
115	3	0.267266	retention	somatosensory-gradual-24h
115	4	0.310697	retention	somatosensory-gradual-24h
115	5	0.333753	retention	somatosensory-gradual-24h
126	1	0.00535097	learning	motor-gradual
126	2	0.00592747	learning	motor-gradual
126	3	0.0316965	learning	motor-gradual
126	4	0.0151296	learning	motor-gradual
126	5	0.00282284	learning	motor-gradual
126	10	0.428659	learning	motor-gradual
126	55	0.543246	learning	motor-gradual
126	85	0.735296	learning	motor-gradual
126	115	1.00505	learning	motor-gradual
126	145	0.773743	learning	motor-gradual
126	150	1.09985	learning	motor-gradual
126	1	0.392457	retention	motor-gradual
126	2	0.459577	retention	motor-gradual
126	3	0.341104	retention	motor-gradual
126	4	0.259499	retention	motor-gradual
126	5	0.371681	retention	motor-gradual
127	1	0.0975559	learning	motor-gradual
127	2	0.0199033	learning	motor-gradual
127	3	0.00362428	learning	motor-gradual
127	4	-0.00952961	learning	motor-gradual
127	5	-0.0258888	learning	motor-gradual
127	10	0.0285417	learning	motor-gradual
127	55	0.633109	learning	motor-gradual
127	85	0.747791	learning	motor-gradual
127	115	0.907921	learning	motor-gradual
127	145	0.888212	learning	motor-gradual
127	150	0.705287	learning	motor-gradual
127	1	0.452941	retention	motor-gradual
127	2	0.613393	retention	motor-gradual
127	3	0.706647	retention	motor-gradual
127	4	0.623343	retention	motor-gradual
127	5	0.517761	retention	motor-gradual
128	1	0.0412473	learning	motor-gradual
128	2	0.000785833	learning	motor-gradual
128	3	0.00519463	learning	motor-gradual
128	4	-0.00266945	learning	motor-gradual
128	5	-0.00478859	learning	motor-gradual
128	10	0.477317	learning	motor-gradual
128	55	0.533758	learning	motor-gradual
128	85	0.584826	learning	motor-gradual
128	115	0.674299	learning	motor-gradual
128	145	0.900145	learning	motor-gradual
128	150	0.80424	learning	motor-gradual
128	1	0.541457	retention	motor-gradual
128	2	0.513831	retention	motor-gradual
128	3	0.490828	retention	motor-gradual
128	4	0.507451	retention	motor-gradual
128	5	0.52226	retention	motor-gradual
129	1	0.0336993	learning	motor-gradual
129	2	0.00461828	learning	motor-gradual
129	3	0.0185263	learning	motor-gradual
129	4	-0.0121533	learning	motor-gradual
129	5	-0.00326626	learning	motor-gradual
129	10	0.0842745	learning	motor-gradual
129	55	0.626942	learning	motor-gradual
129	85	0.662917	learning	motor-gradual
129	115	0.697719	learning	motor-gradual
129	145	0.560514	learning	motor-gradual
129	150	0.644594	learning	motor-gradual
129	1	0.182969	retention	motor-gradual
129	2	0.181324	retention	motor-gradual
129	3	0.190507	retention	motor-gradual
129	4	0.182727	retention	motor-gradual
129	5	0.192127	retention	motor-gradual
130	1	0.0599929	learning	motor-gradual
130	2	0.0520799	learning	motor-gradual
130	3	-0.0121899	learning	motor-gradual
130	4	0.0456076	learning	motor-gradual
130	5	0.00736951	learning	motor-gradual
130	10	0.244976	learning	motor-gradual
130	55	0.805594	learning	motor-gradual
130	85	0.90649	learning	motor-gradual
130	115	0.693228	learning	motor-gradual
130	145	0.959631	learning	motor-gradual
130	150	0.851582	learning	motor-gradual
130	2	0.286747	retention	motor-gradual
130	3	0.352686	retention	motor-gradual
130	4	0.356132	retention	motor-gradual
130	5	0.379824	retention	motor-gradual
131	1	0.0302583	learning	motor-gradual
131	2	0.0128172	learning	motor-gradual
131	3	-0.00339075	learning	motor-gradual
131	4	0.0267917	learning	motor-gradual
131	5	-0.0270969	learning	motor-gradual
131	10	-0.105291	learning	motor-gradual
131	55	0.422731	learning	motor-gradual
131	85	0.756068	learning	motor-gradual
131	115	0.832349	learning	motor-gradual
131	145	0.579846	learning	motor-gradual
131	150	0.735517	learning	motor-gradual
131	1	0.179791	retention	motor-gradual
131	2	0.254248	retention	motor-gradual
131	3	0.357852	retention	motor-gradual
131	4	0.368238	retention	motor-gradual
131	5	0.170999	retention	motor-gradual
132	1	0.0127564	learning	motor-gradual
132	2	0.0140985	learning	motor-gradual
132	3	-0.0158442	learning	motor-gradual
132	4	0.0313419	learning	motor-gradual
132	5	0.00793687	learning	motor-gradual
132	10	0.201269	learning	motor-gradual
132	55	0.634855	learning	motor-gradual
132	85	0.619281	learning	motor-gradual
132	115	0.968007	learning	motor-gradual
132	145	0.80855	learning	motor-gradual
132	150	0.763884	learning	motor-gradual
132	1	0.390766	retention	motor-gradual
132	2	0.531991	retention	motor-gradual
132	3	0.716928	retention	motor-gradual
132	4	0.806707	retention	motor-gradual
132	5	1.03308	retention	motor-gradual
135	1	0.0104049	learning	motor-gradual
135	2	-0.0167556	learning	motor-gradual
135	3	-0.00286062	learning	motor-gradual
135	4	0.00342766	learning	motor-gradual
135	5	0.000592815	learning	motor-gradual
135	10	0.124954	learning	motor-gradual
135	55	0.770008	learning	motor-gradual
135	85	0.897134	learning	motor-gradual
135	115	0.612152	learning	motor-gradual
135	145	0.56307	learning	motor-gradual
135	150	0.723195	learning	motor-gradual
135	1	0.0541158	retention	motor-gradual
135	2	0.287661	retention	motor-gradual
135	3	0.0923836	retention	motor-gradual
135	4	0.320673	retention	motor-gradual
135	5	0.159806	retention	motor-gradual
137	1	0.0445459	learning	motor-gradual
137	2	0.0152509	learning	motor-gradual
137	3	0.0115158	learning	motor-gradual
137	4	-0.0102522	learning	motor-gradual
137	5	0.032006	learning	motor-gradual
137	10	0.166649	learning	motor-gradual
137	55	0.525808	learning	motor-gradual
137	85	0.596971	learning	motor-gradual
137	115	0.837661	learning	motor-gradual
137	145	0.603102	learning	motor-gradual
137	150	0.59847	learning	motor-gradual
137	1	0.194468	retention	motor-gradual
137	2	0.324414	retention	motor-gradual
137	3	0.454158	retention	motor-gradual
137	4	0.493745	retention	motor-gradual
137	5	0.494414	retention	motor-gradual
138	1	0.0319026	learning	motor-gradual
138	2	-0.00941122	learning	motor-gradual
138	3	0.00659526	learning	motor-gradual
138	4	-0.0127843	learning	motor-gradual
138	5	-0.00840042	learning	motor-gradual
138	10	0.258373	learning	motor-gradual
138	55	0.510738	learning	motor-gradual
138	85	0.859581	learning	motor-gradual
138	115	0.744781	learning	motor-gradual
138	145	0.745929	learning	motor-gradual
138	150	0.770151	learning	motor-gradual
138	1	0.727486	retention	motor-gradual
138	2	0.582776	retention	motor-gradual
138	3	0.665659	retention	motor-gradual
138	4	0.598711	retention	motor-gradual
138	5	0.676943	retention	motor-gradual
