# Supplementary material for: Somatosensory cortex participates in the consolidation of human motor memory
Source: PLoS Biol. 2019 Oct 15;17(10):e3000469. doi: 10.1371/journal.pbio.3000469 (PMC6793938; doi:10.1371/journal.pbio.3000469)
Supplement: S2 Data — (XLSX) [file pbio.3000469.s002.xlsx]

## Sheet: Fig_2B
SubjectID	Group	MEP_Change (%)
SS5	somatosensory-abrupt	111.463
SS7	somatosensory-abrupt	97.4895
SS8	somatosensory-abrupt	102.289
SS10	sham-abrupt	96.4353
SS11	sham-abrupt	95.3995
SS12	somatosensory-abrupt	102.515
SS22	somatosensory-abrupt	88.6435
SS25	somatosensory-abrupt	90.9853
SS26	somatosensory-abrupt	120
SS30	somatosensory-abrupt	37.8613
SS31	sham-abrupt	100.723
SS32	somatosensory-abrupt	90.5747
SS34	sham-abrupt	119.07
SS40	sham-abrupt	87.7256
SS41	sham-abrupt	99.7872
SS42	sham-abrupt	98.5663
SS43	motor-abrupt	67.3828
SS44	motor-abrupt	43.8045
SS46	motor-abrupt	49.5671
SS48	motor-abrupt	35.3945
SS49	motor-abrupt	50.4237
SS51	motor-abrupt	54.5254
SS52	motor-abrupt	78.3032
SS57	motor-abrupt	69.6493
SS59	motor-abrupt	74.3945
SS62	motor-abrupt	53.6404
SS64	sham-abrupt	115.858
SS82	somatosensory-gradual	84.8718
SS83	somatosensory-gradual	77.6657
SS85	somatosensory-gradual	138.095
SS88	somatosensory-gradual	54.2675
SS91	somatosensory-gradual	109.816
SS92	somatosensory-gradual	96.9072
SS93	somatosensory-gradual	70.8257
SS95	somatosensory-gradual	93.9297
SS99	somatosensory-gradual	123.873
SS101	somatosensory-gradual	106.075
SS102	somatosensory-gradual-24h	105.213
SS105	somatosensory-gradual-24h	91.1211
SS106	somatosensory-gradual-24h	84.6154
SS108	somatosensory-gradual-24h	110.102
SS109	somatosensory-gradual-24h	120.349
SS110	somatosensory-gradual-24h	97.0443
SS111	somatosensory-gradual-24h	84.7134
SS113	somatosensory-gradual-24h	141.718
SS114	somatosensory-gradual-24h	102.762
SS115	somatosensory-gradual-24h	83.8983
SS126	motor-gradual	67.4157
SS127	motor-gradual	48.8806
SS128	motor-gradual	62.4113
SS129	motor-gradual	81.268
SS130	motor-gradual	54.4218
SS131	motor-gradual	68.9964
SS132	motor-gradual	66.0443
SS135	motor-gradual	57.8295
SS137	motor-gradual	41.4356
SS138	motor-gradual	59.5944

## Sheet: Fig_2D
subjnum	group	session	inter-quartile range (deg)
S1pro01	cTBS	pre	3.4497
S1pro01	cTBS	post	5.6009
S1pro02	cTBS	pre	2.1912
S1pro02	cTBS	post	4.3613
S1pro04	cTBS	pre	3.729
S1pro04	cTBS	post	11.1028
S1pro05	cTBS	pre	2.7857
S1pro05	cTBS	post	6.1563
S1pro09	cTBS	pre	1.5586
S1pro09	cTBS	post	4.2479
S1pro11	sham	pre	4.4866
S1pro11	sham	post	3.2952
S1pro12	cTBS	pre	4.2264
S1pro12	cTBS	post	4.2311
S1pro13	sham	pre	1.7733
S1pro13	sham	post	2.0489
S1pro14	cTBS	pre	1.7638
S1pro14	cTBS	post	5.5563
S1pro15	cTBS	pre	2.3828
S1pro15	cTBS	post	3.9805
S1pro16	sham	pre	3.2943
S1pro16	sham	post	2.1188
S1pro17	sham	pre	2.924
S1pro17	sham	post	2.74
S1pro18	sham	pre	3.2407
S1pro18	sham	post	1.4465
S1pro19	sham	pre	3.0811
S1pro19	sham	post	2.6372
S1pro20	sham	pre	1.2526
S1pro20	sham	post	3.2951
S1pro21	sham	pre	5.3462
S1pro21	sham	post	3.946
