# Supplementary material for: Somatosensory cortex participates in the consolidation of human motor memory
Source: PLoS Biol. 2019 Oct 15;17(10):e3000469. doi: 10.1371/journal.pbio.3000469 (PMC6793938; doi:10.1371/journal.pbio.3000469)
Supplement: S3 Data — (XLSX) [file pbio.3000469.s003.xlsx]

## Sheet: Fig_3A
subjnum	session	trialnum	datapoint	groupName	actual_force_basef	ideal_force
5	retention	1	1	somatosensory-abrupt	0.262503	-0.20876
5	retention	1	2	somatosensory-abrupt	0.248597	-0.203573
5	retention	1	3	somatosensory-abrupt	0.242711	-0.204556
5	retention	1	4	somatosensory-abrupt	0.215272	-0.22884
5	retention	1	5	somatosensory-abrupt	0.228752	-0.246483
5	retention	1	6	somatosensory-abrupt	0.282289	-0.23572
5	retention	1	7	somatosensory-abrupt	0.277109	-0.227898
5	retention	1	8	somatosensory-abrupt	0.215791	-0.217466
5	retention	1	9	somatosensory-abrupt	0.159297	-0.209882
5	retention	1	10	somatosensory-abrupt	0.146737	-0.209123
5	retention	1	11	somatosensory-abrupt	0.191384	-0.203818
5	retention	1	12	somatosensory-abrupt	0.251064	-0.199962
5	retention	1	13	somatosensory-abrupt	0.244224	-0.20191
5	retention	1	14	somatosensory-abrupt	0.21396	-0.175009
5	retention	1	15	somatosensory-abrupt	0.187642	-0.179024
5	retention	1	16	somatosensory-abrupt	0.178001	-0.181948
5	retention	1	17	somatosensory-abrupt	0.222971	-0.132185
5	retention	1	18	somatosensory-abrupt	0.240945	-0.124348
5	retention	1	19	somatosensory-abrupt	0.206671	-0.142219
5	retention	1	20	somatosensory-abrupt	0.177672	-0.126886
5	retention	1	21	somatosensory-abrupt	0.182573	-0.0921829
5	retention	1	22	somatosensory-abrupt	0.214398	-0.0669709
5	retention	1	23	somatosensory-abrupt	0.231411	-0.0722126
5	retention	1	24	somatosensory-abrupt	0.216221	-0.0760236
5	retention	1	25	somatosensory-abrupt	0.171432	-0.0552311
5	retention	1	26	somatosensory-abrupt	0.125819	-0.0118059
5	retention	1	27	somatosensory-abrupt	0.134171	0.0197431
5	retention	1	28	somatosensory-abrupt	0.202573	0.0426664
5	retention	1	29	somatosensory-abrupt	0.252917	0.0593186
5	retention	1	30	somatosensory-abrupt	0.229813	0.0714205
5	retention	1	31	somatosensory-abrupt	0.169608	0.0802099
5	retention	1	32	somatosensory-abrupt	0.12095	0.0866
5	retention	1	33	somatosensory-abrupt	0.132342	0.143134
5	retention	1	34	somatosensory-abrupt	0.180811	0.18421
5	retention	1	35	somatosensory-abrupt	0.152575	0.190491
5	retention	1	36	somatosensory-abrupt	0.0925364	0.218628
5	retention	1	37	somatosensory-abrupt	0.0637975	0.23907
5	retention	1	38	somatosensory-abrupt	0.065614	0.282276
5	retention	1	39	somatosensory-abrupt	0.10999	0.313659
5	retention	1	40	somatosensory-abrupt	0.129371	0.308137
5	retention	1	41	somatosensory-abrupt	0.100636	0.332472
5	retention	1	42	somatosensory-abrupt	0.0616256	0.350159
5	retention	1	43	somatosensory-abrupt	0.0536426	0.358253
5	retention	1	44	somatosensory-abrupt	0.0951866	0.392503
5	retention	1	45	somatosensory-abrupt	0.141104	0.417389
5	retention	1	46	somatosensory-abrupt	0.125161	0.435495
5	retention	1	47	somatosensory-abrupt	0.0625726	0.477018
5	retention	1	48	somatosensory-abrupt	0.0361998	0.507206
5	retention	1	49	somatosensory-abrupt	0.0842465	0.529157
5	retention	1	50	somatosensory-abrupt	0.154598	0.545123
5	retention	1	51	somatosensory-abrupt	0.189089	0.556742
5	retention	1	52	somatosensory-abrupt	0.155874	0.588835
5	retention	1	53	somatosensory-abrupt	0.0773479	0.612159
5	retention	1	54	somatosensory-abrupt	0.0300279	0.605508
5	retention	1	55	somatosensory-abrupt	0.0668092	0.65274
5	retention	1	56	somatosensory-abrupt	0.145681	0.687047
5	retention	1	57	somatosensory-abrupt	0.177977	0.712053
5	retention	1	58	somatosensory-abrupt	0.157737	0.730206
5	retention	1	59	somatosensory-abrupt	0.129666	0.743477
5	retention	1	60	somatosensory-abrupt	0.143113	0.781522
5	retention	1	61	somatosensory-abrupt	0.244416	0.809234
5	retention	1	62	somatosensory-abrupt	0.34573	0.853073
5	retention	1	63	somatosensory-abrupt	0.356879	0.884979
5	retention	1	64	somatosensory-abrupt	0.3134	0.884504
5	retention	1	65	somatosensory-abrupt	0.278748	0.884232
5	retention	1	66	somatosensory-abrupt	0.319773	0.936209
5	retention	1	67	somatosensory-abrupt	0.381752	0.978746
5	retention	1	68	somatosensory-abrupt	0.386514	0.981279
5	retention	1	69	somatosensory-abrupt	0.360069	1.0069
5	retention	1	70	somatosensory-abrupt	0.352144	1.05402
5	retention	1	71	somatosensory-abrupt	0.389636	1.09307
5	retention	1	72	somatosensory-abrupt	0.469544	1.14527
5	retention	1	73	somatosensory-abrupt	0.520037	1.17851
5	retention	1	74	somatosensory-abrupt	0.512089	1.20753
5	retention	1	75	somatosensory-abrupt	0.466	1.25717
5	retention	1	76	somatosensory-abrupt	0.438945	1.26481
5	retention	1	77	somatosensory-abrupt	0.479998	1.29902
5	retention	1	78	somatosensory-abrupt	0.525828	1.35244
5	retention	1	79	somatosensory-abrupt	0.516338	1.38666
5	retention	1	80	somatosensory-abrupt	0.487783	1.4116
5	retention	1	81	somatosensory-abrupt	0.465229	1.45844
5	retention	1	82	somatosensory-abrupt	0.449312	1.52109
5	retention	1	83	somatosensory-abrupt	0.496085	1.54296
5	retention	1	84	somatosensory-abrupt	0.556821	1.55423
5	retention	1	85	somatosensory-abrupt	0.538756	1.5864
5	retention	1	86	somatosensory-abrupt	0.448315	1.64323
5	retention	1	87	somatosensory-abrupt	0.361684	1.68469
5	retention	1	88	somatosensory-abrupt	0.335173	1.71022
5	retention	1	89	somatosensory-abrupt	0.329971	1.75759
5	retention	1	90	somatosensory-abrupt	0.296908	1.82078
5	retention	1	91	somatosensory-abrupt	0.257664	1.89083
5	retention	1	92	somatosensory-abrupt	0.237553	1.91321
5	retention	1	93	somatosensory-abrupt	0.238307	1.93452
5	retention	1	94	somatosensory-abrupt	0.270562	1.97877
5	retention	1	95	somatosensory-abrupt	0.285364	2.00647
5	retention	1	96	somatosensory-abrupt	0.254399	2.05547
5	retention	1	97	somatosensory-abrupt	0.203982	2.09131
5	retention	1	98	somatosensory-abrupt	0.181962	2.14161
5	retention	1	99	somatosensory-abrupt	0.226238	2.20711
5	retention	1	100	somatosensory-abrupt	0.29036	2.25498
5	retention	1	101	somatosensory-abrupt	0.318946	2.29005
5	retention	1	102	somatosensory-abrupt	0.302497	2.34461
5	retention	1	103	somatosensory-abrupt	0.270305	2.38449
5	retention	1	104	somatosensory-abrupt	0.278948	2.41383
5	retention	1	105	somatosensory-abrupt	0.350779	2.48833
5	retention	1	106	somatosensory-abrupt	0.410499	2.54275
5	retention	1	107	somatosensory-abrupt	0.413834	2.58272
5	retention	1	108	somatosensory-abrupt	0.386765	2.63621
5	retention	1	109	somatosensory-abrupt	0.358943	2.68015
5	retention	1	110	somatosensory-abrupt	0.367196	2.71247
5	retention	1	111	somatosensory-abrupt	0.419626	2.73631
5	retention	1	112	somatosensory-abrupt	0.476182	2.78294
5	retention	1	113	somatosensory-abrupt	0.493522	2.84138
5	retention	1	114	somatosensory-abrupt	0.480404	2.88428
5	retention	1	115	somatosensory-abrupt	0.475532	2.94485
5	retention	1	116	somatosensory-abrupt	0.512864	2.98924
5	retention	1	117	somatosensory-abrupt	0.564826	3.02203
5	retention	1	118	somatosensory-abrupt	0.579587	3.07524
5	retention	1	119	somatosensory-abrupt	0.570316	3.11439
5	retention	1	120	somatosensory-abrupt	0.569201	3.16768
5	retention	1	121	somatosensory-abrupt	0.599789	3.23589
5	retention	1	122	somatosensory-abrupt	0.646759	3.29069
5	retention	1	123	somatosensory-abrupt	0.655872	3.30194
5	retention	1	124	somatosensory-abrupt	0.631559	3.3107
5	retention	1	125	somatosensory-abrupt	0.615672	3.37105
5	retention	1	126	somatosensory-abrupt	0.650528	3.44453
5	retention	1	127	somatosensory-abrupt	0.741514	3.49853
5	retention	1	128	somatosensory-abrupt	0.832136	3.50918
5	retention	1	129	somatosensory-abrupt	0.876258	3.54677
5	retention	1	130	somatosensory-abrupt	0.857347	3.6037
5	retention	1	131	somatosensory-abrupt	0.826338	3.64579
5	retention	1	132	somatosensory-abrupt	0.839084	3.70148
5	retention	1	133	somatosensory-abrupt	0.892104	3.77188
5	retention	1	134	somatosensory-abrupt	0.923529	3.799
5	retention	1	135	somatosensory-abrupt	0.904198	3.81957
5	retention	1	136	somatosensory-abrupt	0.889507	3.88893
5	retention	1	137	somatosensory-abrupt	0.899503	3.94006
5	retention	1	138	somatosensory-abrupt	0.94134	3.97792
5	retention	1	139	somatosensory-abrupt	0.994626	4.00615
5	retention	1	140	somatosensory-abrupt	1.01794	4.05678
5	retention	1	141	somatosensory-abrupt	1.01863	4.11896
5	retention	1	142	somatosensory-abrupt	1.01036	4.16493
5	retention	1	143	somatosensory-abrupt	1.01279	4.22859
5	retention	1	144	somatosensory-abrupt	1.04027	4.24606
5	retention	1	145	somatosensory-abrupt	1.04832	4.23491
5	retention	1	146	somatosensory-abrupt	1.02128	4.31132
5	retention	1	147	somatosensory-abrupt	0.992693	4.39234
5	retention	1	148	somatosensory-abrupt	1.00895	4.42268
5	retention	1	149	somatosensory-abrupt	1.10084	4.45021
5	retention	1	150	somatosensory-abrupt	1.17972	4.4461
5	retention	1	151	somatosensory-abrupt	1.1957	4.46898
5	retention	1	152	somatosensory-abrupt	1.18663	4.54081
5	retention	1	153	somatosensory-abrupt	1.17042	4.59393
5	retention	1	154	somatosensory-abrupt	1.18859	4.63344
5	retention	1	155	somatosensory-abrupt	1.25248	4.66306
5	retention	1	156	somatosensory-abrupt	1.28919	4.68547
5	retention	1	157	somatosensory-abrupt	1.29875	4.72777
5	retention	1	158	somatosensory-abrupt	1.31246	4.76392
5	retention	1	159	somatosensory-abrupt	1.33688	4.76612
5	retention	1	160	somatosensory-abrupt	1.41201	4.79375
5	retention	1	161	somatosensory-abrupt	1.48772	4.86962
5	retention	1	162	somatosensory-abrupt	1.51814	4.92565
5	retention	1	163	somatosensory-abrupt	1.52207	4.94225
5	retention	1	164	somatosensory-abrupt	1.52565	4.9254
5	retention	1	165	somatosensory-abrupt	1.56558	4.94405
5	retention	1	166	somatosensory-abrupt	1.63354	5.01352
5	retention	1	167	somatosensory-abrupt	1.68468	5.03509
5	retention	1	168	somatosensory-abrupt	1.70172	5.03113
5	retention	1	169	somatosensory-abrupt	1.72547	5.05454
5	retention	1	170	somatosensory-abrupt	1.77812	5.09777
5	retention	1	171	somatosensory-abrupt	1.86314	5.1348
5	retention	1	172	somatosensory-abrupt	1.93798	5.13269
5	retention	1	173	somatosensory-abrupt	1.964	5.13223
5	retention	1	174	somatosensory-abrupt	1.94846	5.16277
5	retention	1	175	somatosensory-abrupt	1.9281	5.21146
5	retention	1	176	somatosensory-abrupt	1.94006	5.24775
5	retention	1	177	somatosensory-abrupt	1.96687	5.22419
5	retention	1	178	somatosensory-abrupt	1.99431	5.26383
5	retention	1	179	somatosensory-abrupt	2.00084	5.31884
5	retention	1	180	somatosensory-abrupt	1.98116	5.33454
5	retention	1	181	somatosensory-abrupt	1.9616	5.35139
5	retention	1	182	somatosensory-abrupt	1.99808	5.33455
5	retention	1	183	somatosensory-abrupt	2.05116	5.3489
5	retention	1	184	somatosensory-abrupt	2.03985	5.39503
5	retention	1	185	somatosensory-abrupt	1.97296	5.42959
5	retention	1	186	somatosensory-abrupt	1.89985	5.39514
5	retention	1	187	somatosensory-abrupt	1.83993	5.40158
5	retention	1	188	somatosensory-abrupt	1.78926	5.4372
5	retention	1	189	somatosensory-abrupt	1.72558	5.43399
5	retention	1	190	somatosensory-abrupt	1.64323	5.46286
5	retention	1	191	somatosensory-abrupt	1.56673	5.45904
5	retention	1	192	somatosensory-abrupt	1.51172	5.42693
5	retention	1	193	somatosensory-abrupt	1.49593	5.46076
5	retention	1	194	somatosensory-abrupt	1.44522	5.48609
5	retention	1	195	somatosensory-abrupt	1.34493	5.47985
5	retention	1	196	somatosensory-abrupt	1.24285	5.47612
5	retention	1	197	somatosensory-abrupt	1.1725	5.44397
5	retention	1	198	somatosensory-abrupt	1.1506	5.452
5	retention	1	199	somatosensory-abrupt	1.12947	5.45864
5	retention	1	200	somatosensory-abrupt	1.07789	5.49047
5	retention	1	201	somatosensory-abrupt	1.00269	5.48834
5	retention	1	202	somatosensory-abrupt	0.904666	5.43147
5	retention	1	203	somatosensory-abrupt	0.841458	5.41686
5	retention	1	204	somatosensory-abrupt	0.843345	5.40711
5	retention	1	205	somatosensory-abrupt	0.810607	5.42693
5	retention	1	206	somatosensory-abrupt	0.717443	5.44213
5	retention	1	207	somatosensory-abrupt	0.610845	5.37134
5	retention	1	208	somatosensory-abrupt	0.520412	5.32088
5	retention	1	209	somatosensory-abrupt	0.496515	5.31089
5	retention	1	210	somatosensory-abrupt	0.487553	5.33068
5	retention	1	211	somatosensory-abrupt	0.418483	5.31497
5	retention	1	212	somatosensory-abrupt	0.343615	5.25233
5	retention	1	213	somatosensory-abrupt	0.286474	5.20744
5	retention	1	214	somatosensory-abrupt	0.268096	5.17106
5	retention	1	215	somatosensory-abrupt	0.285716	5.14526
5	retention	1	216	somatosensory-abrupt	0.233308	5.12734
5	retention	1	217	somatosensory-abrupt	0.142372	5.08868
5	retention	1	218	somatosensory-abrupt	0.115856	5.03065
5	retention	1	219	somatosensory-abrupt	0.1405	5.01531
5	retention	1	220	somatosensory-abrupt	0.220454	4.97855
5	retention	1	221	somatosensory-abrupt	0.298661	4.95258
5	retention	1	222	somatosensory-abrupt	0.304233	4.96059
5	retention	1	223	somatosensory-abrupt	0.268369	4.94074
5	retention	1	224	somatosensory-abrupt	0.231311	4.8698
5	retention	1	225	somatosensory-abrupt	0.254968	4.81437
5	retention	1	226	somatosensory-abrupt	0.345243	4.77457
5	retention	1	227	somatosensory-abrupt	0.414397	4.75085
5	retention	1	228	somatosensory-abrupt	0.414327	4.76053
5	retention	1	229	somatosensory-abrupt	0.399772	4.71075
5	retention	1	230	somatosensory-abrupt	0.412459	4.64887
5	retention	1	231	somatosensory-abrupt	0.482709	4.63077
5	retention	1	232	somatosensory-abrupt	0.58111	4.58716
5	retention	1	233	somatosensory-abrupt	0.609608	4.55606
5	retention	1	234	somatosensory-abrupt	0.58873	4.5339
5	retention	1	235	somatosensory-abrupt	0.591034	4.49186
5	retention	1	236	somatosensory-abrupt	0.640457	4.43528
5	retention	1	237	somatosensory-abrupt	0.738064	4.39017
5	retention	1	238	somatosensory-abrupt	0.83068	4.35776
5	retention	1	239	somatosensory-abrupt	0.868613	4.30818
5	retention	1	240	somatosensory-abrupt	0.884286	4.29914
5	retention	1	241	somatosensory-abrupt	0.911375	4.29293
5	retention	1	242	somatosensory-abrupt	0.967581	4.26236
5	retention	1	243	somatosensory-abrupt	1.03394	4.20946
5	retention	1	244	somatosensory-abrupt	1.04586	4.17147
5	retention	1	245	somatosensory-abrupt	1.01454	4.14419
5	retention	1	246	somatosensory-abrupt	0.982402	4.12483
5	retention	1	247	somatosensory-abrupt	0.998626	4.0533
5	retention	1	248	somatosensory-abrupt	1.06559	4.00187
5	retention	1	249	somatosensory-abrupt	1.10377	3.99129
5	retention	1	250	somatosensory-abrupt	1.06264	3.95293
5	retention	1	251	somatosensory-abrupt	0.994087	3.92983
5	retention	1	252	somatosensory-abrupt	0.956772	3.88227
5	retention	1	253	somatosensory-abrupt	0.986612	3.84802
5	retention	1	254	somatosensory-abrupt	1.04722	3.79676
5	retention	1	255	somatosensory-abrupt	1.04312	3.78657
5	retention	1	256	somatosensory-abrupt	1.00112	3.74814
5	retention	1	257	somatosensory-abrupt	0.95405	3.66274
5	retention	1	258	somatosensory-abrupt	0.924269	3.63211
5	retention	1	259	somatosensory-abrupt	0.968814	3.63687
5	retention	1	260	somatosensory-abrupt	0.98598	3.60932
5	retention	1	261	somatosensory-abrupt	0.929194	3.53167
5	retention	1	262	somatosensory-abrupt	0.86644	3.47998
5	retention	1	263	somatosensory-abrupt	0.8104	3.44266
5	retention	1	264	somatosensory-abrupt	0.819586	3.38
5	retention	1	265	somatosensory-abrupt	0.804994	3.33474
5	retention	1	266	somatosensory-abrupt	0.71067	3.30652
5	retention	1	267	somatosensory-abrupt	0.616558	3.25498
5	retention	1	268	somatosensory-abrupt	0.532898	3.21324
5	retention	1	269	somatosensory-abrupt	0.485133	3.1563
5	retention	1	270	somatosensory-abrupt	0.478388	3.11516
5	retention	1	271	somatosensory-abrupt	0.4626	3.05408
5	retention	1	272	somatosensory-abrupt	0.419908	2.97864
5	retention	1	273	somatosensory-abrupt	0.348125	2.95526
5	retention	1	274	somatosensory-abrupt	0.283099	2.91161
5	retention	1	275	somatosensory-abrupt	0.310281	2.84875
5	retention	1	276	somatosensory-abrupt	0.372237	2.77188
5	retention	1	277	somatosensory-abrupt	0.342101	2.71619
5	retention	1	278	somatosensory-abrupt	0.257836	2.67581
5	retention	1	279	somatosensory-abrupt	0.184035	2.64215
5	retention	1	280	somatosensory-abrupt	0.129131	2.61779
5	retention	1	281	somatosensory-abrupt	0.122981	2.57338
5	retention	1	282	somatosensory-abrupt	0.114086	2.50985
5	retention	1	283	somatosensory-abrupt	0.0736062	2.40558
5	retention	1	284	somatosensory-abrupt	0.0378496	2.36132
5	retention	1	285	somatosensory-abrupt	0.00511393	2.35608
5	retention	1	286	somatosensory-abrupt	0.00873281	2.34792
5	retention	1	287	somatosensory-abrupt	0.0266464	2.28377
5	retention	1	288	somatosensory-abrupt	-0.0147112	2.21044
5	retention	1	289	somatosensory-abrupt	-0.074513	2.18409
5	retention	1	290	somatosensory-abrupt	-0.116335	2.10673
5	retention	1	291	somatosensory-abrupt	-0.127261	2.05063
5	retention	1	292	somatosensory-abrupt	-0.0835779	2.00991
5	retention	1	293	somatosensory-abrupt	-0.0672657	1.98042
5	retention	1	294	somatosensory-abrupt	-0.0925213	1.92761
5	retention	1	295	somatosensory-abrupt	-0.123356	1.88936
5	retention	1	296	somatosensory-abrupt	-0.145167	1.86158
5	retention	1	297	somatosensory-abrupt	-0.0840434	1.81008
5	retention	1	298	somatosensory-abrupt	-0.0160819	1.77269
5	retention	1	299	somatosensory-abrupt	-0.0272278	1.71865
5	retention	1	300	somatosensory-abrupt	-0.0577192	1.67944
5	retention	1	301	somatosensory-abrupt	-0.0985352	1.61956
5	retention	1	302	somatosensory-abrupt	-0.122579	1.54468
5	retention	1	303	somatosensory-abrupt	-0.0797976	1.51726
5	retention	1	304	somatosensory-abrupt	-0.0368306	1.49736
5	retention	1	305	somatosensory-abrupt	-0.0715548	1.42904
5	retention	1	306	somatosensory-abrupt	-0.137663	1.37945
5	retention	1	307	somatosensory-abrupt	-0.196124	1.37039
5	retention	1	308	somatosensory-abrupt	-0.235386	1.3324
5	retention	1	309	somatosensory-abrupt	-0.240164	1.30483
5	retention	1	310	somatosensory-abrupt	-0.266382	1.28482
5	retention	1	311	somatosensory-abrupt	-0.301814	1.23887
5	retention	1	312	somatosensory-abrupt	-0.320586	1.17854
5	retention	1	313	somatosensory-abrupt	-0.327971	1.16619
5	retention	1	314	somatosensory-abrupt	-0.307812	1.18419
5	retention	1	315	somatosensory-abrupt	-0.302867	1.10741
5	retention	1	316	somatosensory-abrupt	-0.315752	1.05167
5	retention	1	317	somatosensory-abrupt	-0.320018	1.01117
5	retention	1	318	somatosensory-abrupt	-0.32629	0.981775
5	retention	1	319	somatosensory-abrupt	-0.272127	0.991878
5	retention	1	320	somatosensory-abrupt	-0.216129	0.967779
5	retention	1	321	somatosensory-abrupt	-0.254087	0.918817
5	retention	1	322	somatosensory-abrupt	-0.326119	0.883266
5	retention	1	323	somatosensory-abrupt	-0.378025	0.857438
5	retention	1	324	somatosensory-abrupt	-0.369537	0.838694
5	retention	1	325	somatosensory-abrupt	-0.268517	0.825077
5	retention	1	326	somatosensory-abrupt	-0.193151	0.75675
5	retention	1	327	somatosensory-abrupt	-0.232114	0.734103
5	retention	1	328	somatosensory-abrupt	-0.265256	0.71764
5	retention	1	329	somatosensory-abrupt	-0.269283	0.705705
5	retention	1	330	somatosensory-abrupt	-0.244364	0.697025
5	retention	1	331	somatosensory-abrupt	-0.184876	0.659265
5	retention	1	332	somatosensory-abrupt	-0.170568	0.600349
5	retention	1	333	somatosensory-abrupt	-0.183276	0.557566
5	retention	1	334	somatosensory-abrupt	-0.202163	0.557951
5	retention	1	335	somatosensory-abrupt	-0.209698	0.526765
5	retention	1	336	somatosensory-abrupt	-0.148733	0.531105
5	retention	1	337	somatosensory-abrupt	-0.0892291	0.507261
5	retention	1	338	somatosensory-abrupt	-0.109502	0.458477
5	retention	1	339	somatosensory-abrupt	-0.128768	0.481511
5	retention	1	340	somatosensory-abrupt	-0.104696	0.471242
5	retention	1	341	somatosensory-abrupt	-0.0310022	0.43232
5	retention	1	342	somatosensory-abrupt	0.0319919	0.399562
5	retention	1	343	somatosensory-abrupt	0.0140401	0.34876
5	retention	1	344	somatosensory-abrupt	-0.00658683	0.343342
5	retention	1	345	somatosensory-abrupt	-0.00637059	0.334933
5	retention	1	346	somatosensory-abrupt	0.0193049	0.301813
5	retention	1	347	somatosensory-abrupt	0.0892635	0.277762
5	retention	1	348	somatosensory-abrupt	0.155961	0.260281
5	retention	1	349	somatosensory-abrupt	0.18207	0.247591
5	retention	1	350	somatosensory-abrupt	0.172895	0.238365
5	retention	1	351	somatosensory-abrupt	0.175762	0.263154
5	retention	1	352	somatosensory-abrupt	0.250914	0.249673
5	retention	1	353	somatosensory-abrupt	0.398097	0.21287
5	retention	1	354	somatosensory-abrupt	0.490815	0.213151
5	retention	1	355	somatosensory-abrupt	0.495857	0.213352
5	retention	1	356	somatosensory-abrupt	0.50833	0.217964
5	retention	1	357	somatosensory-abrupt	0.532561	0.221316
5	retention	1	358	somatosensory-abrupt	0.594765	0.223753
5	retention	1	359	somatosensory-abrupt	0.675511	0.22106
5	retention	1	360	somatosensory-abrupt	0.679399	0.219103
5	retention	1	361	somatosensory-abrupt	0.657092	0.222147
5	retention	1	362	somatosensory-abrupt	0.669057	0.22436
5	retention	1	363	somatosensory-abrupt	0.700506	0.198951
5	retention	1	364	somatosensory-abrupt	0.761338	0.180495
5	retention	1	365	somatosensory-abrupt	0.775328	0.194103
5	retention	1	366	somatosensory-abrupt	0.741436	0.20399
5	retention	1	367	somatosensory-abrupt	0.720721	0.184164
5	retention	1	368	somatosensory-abrupt	0.733148	0.169759
5	retention	1	369	somatosensory-abrupt	0.79473	0.159303
5	retention	1	370	somatosensory-abrupt	0.833743	0.151703
5	retention	1	371	somatosensory-abrupt	0.820804	0.146192
5	retention	1	372	somatosensory-abrupt	0.808248	0.142183
5	retention	1	373	somatosensory-abrupt	0.789708	0.166278
5	retention	1	374	somatosensory-abrupt	0.790533	0.156785
5	retention	1	375	somatosensory-abrupt	0.809263	0.149885
5	retention	1	376	somatosensory-abrupt	0.799255	0.140382
5	retention	1	377	somatosensory-abrupt	0.778991	0.106485
5	retention	1	378	somatosensory-abrupt	0.748481	0.0818518
5	retention	1	379	somatosensory-abrupt	0.720166	0.090959
5	retention	1	380	somatosensory-abrupt	0.709055	0.07058
5	retention	1	381	somatosensory-abrupt	0.686348	0.0557724
5	retention	1	382	somatosensory-abrupt	0.660658	0.0720109
5	retention	1	383	somatosensory-abrupt	0.655376	0.0523159
5	retention	1	384	somatosensory-abrupt	0.631062	0.0380075
5	retention	1	385	somatosensory-abrupt	0.627167	0.000619752
5	retention	1	386	somatosensory-abrupt	0.684301	-0.0265447
5	retention	1	387	somatosensory-abrupt	0.697451	-0.0192848
5	retention	1	388	somatosensory-abrupt	0.677456	-0.0140104
5	retention	1	389	somatosensory-abrupt	0.649804	-0.0101785
5	retention	1	390	somatosensory-abrupt	0.653466	-0.00739471
5	retention	1	391	somatosensory-abrupt	0.698957	-0.032363
5	retention	1	392	somatosensory-abrupt	0.696774	-0.0819957
5	retention	1	393	somatosensory-abrupt	0.673503	-0.0910616
5	retention	1	394	somatosensory-abrupt	0.642325	-0.0661563
5	retention	1	395	somatosensory-abrupt	0.60324	-0.0480625
5	retention	1	396	somatosensory-abrupt	0.598808	-0.0664083
5	retention	1	397	somatosensory-abrupt	0.637031	-0.0797369
5	retention	1	398	somatosensory-abrupt	0.648446	-0.0579289
5	retention	1	399	somatosensory-abrupt	0.621019	-0.0735754
5	retention	1	400	somatosensory-abrupt	0.588059	-0.0849433
5	retention	2	1	somatosensory-abrupt	0.207839	0.00504209
5	retention	2	2	somatosensory-abrupt	0.23438	0.00366308
5	retention	2	3	somatosensory-abrupt	0.282553	0.00266123
5	retention	2	4	somatosensory-abrupt	0.294136	0.0258399
5	retention	2	5	somatosensory-abrupt	0.219979	0.0426792
5	retention	2	6	somatosensory-abrupt	0.16746	0.0310065
5	retention	2	7	somatosensory-abrupt	0.191416	0.0225262
5	retention	2	8	somatosensory-abrupt	0.210036	0.0163653
5	retention	2	9	somatosensory-abrupt	0.223337	0.0118894
5	retention	2	10	somatosensory-abrupt	0.209265	0.00863763
5	retention	2	11	somatosensory-abrupt	0.152576	0.00627524
5	retention	2	12	somatosensory-abrupt	0.141602	0.0328135
5	retention	2	13	somatosensory-abrupt	0.193174	0.0520935
5	retention	2	14	somatosensory-abrupt	0.252756	0.0378459
5	retention	2	15	somatosensory-abrupt	0.285682	0.0274951
5	retention	2	16	somatosensory-abrupt	0.273437	0.0199752
5	retention	2	17	somatosensory-abrupt	0.248229	0.014512
5	retention	2	18	somatosensory-abrupt	0.240583	0.0105429
5	retention	2	19	somatosensory-abrupt	0.243616	-0.016244
5	retention	2	20	somatosensory-abrupt	0.227605	-0.0357047
5	retention	2	21	somatosensory-abrupt	0.221827	-0.0259395
5	retention	2	22	somatosensory-abrupt	0.235585	-0.018845
5	retention	2	23	somatosensory-abrupt	0.252457	-0.0136909
5	retention	2	24	somatosensory-abrupt	0.276737	-0.00994644
5	retention	2	25	somatosensory-abrupt	0.320202	-0.00722609
5	retention	2	26	somatosensory-abrupt	0.366394	-0.00524976
5	retention	2	27	somatosensory-abrupt	0.373185	0.020092
5	retention	2	28	somatosensory-abrupt	0.372047	0.0102503
5	retention	2	29	somatosensory-abrupt	0.386477	-0.0208062
5	retention	2	30	somatosensory-abrupt	0.399874	-0.0151157
5	retention	2	31	somatosensory-abrupt	0.431129	-0.0109816
5	retention	2	32	somatosensory-abrupt	0.43208	-0.00797811
5	retention	2	33	somatosensory-abrupt	0.38123	0.0181146
5	retention	2	34	somatosensory-abrupt	0.377669	0.00881877
5	retention	2	35	somatosensory-abrupt	0.416095	-0.0218448
5	retention	2	36	somatosensory-abrupt	0.443318	-0.0158702
5	retention	2	37	somatosensory-abrupt	0.469543	-0.0115297
5	retention	2	38	somatosensory-abrupt	0.45674	0.0155382
5	retention	2	39	somatosensory-abrupt	0.418574	0.0352013
5	retention	2	40	somatosensory-abrupt	0.438447	0.0255737
5	retention	2	41	somatosensory-abrupt	0.497937	0.0185793
5	retention	2	42	somatosensory-abrupt	0.547795	0.0374163
5	retention	2	43	somatosensory-abrupt	0.577017	0.0510989
5	retention	2	44	somatosensory-abrupt	0.582734	0.0371233
5	retention	2	45	somatosensory-abrupt	0.591979	0.050893
5	retention	2	46	somatosensory-abrupt	0.628799	0.0608928
5	retention	2	47	somatosensory-abrupt	0.662859	0.0724916
5	retention	2	48	somatosensory-abrupt	0.72355	0.104845
5	retention	2	49	somatosensory-abrupt	0.775908	0.128348
5	retention	2	50	somatosensory-abrupt	0.766946	0.121499
5	retention	2	51	somatosensory-abrupt	0.766266	0.116528
5	retention	2	52	somatosensory-abrupt	0.785361	0.165104
5	retention	2	53	somatosensory-abrupt	0.801147	0.200395
5	retention	2	54	somatosensory-abrupt	0.832199	0.202113
5	retention	2	55	somatosensory-abrupt	0.869461	0.227297
5	retention	2	56	somatosensory-abrupt	0.897893	0.245592
5	retention	2	57	somatosensory-abrupt	0.924116	0.258896
5	retention	2	58	somatosensory-abrupt	0.937142	0.268558
5	retention	2	59	somatosensory-abrupt	0.949525	0.30387
5	retention	2	60	somatosensory-abrupt	0.968836	0.329515
5	retention	2	61	somatosensory-abrupt	0.969004	0.319891
5	retention	2	62	somatosensory-abrupt	0.979946	0.341179
5	retention	2	63	somatosensory-abrupt	1.00983	0.384944
5	retention	2	64	somatosensory-abrupt	1.03664	0.412405
5	retention	2	65	somatosensory-abrupt	1.05619	0.432384
5	retention	2	66	somatosensory-abrupt	1.0329	0.451235
5	retention	2	67	somatosensory-abrupt	0.998077	0.464957
5	retention	2	68	somatosensory-abrupt	1.01189	0.498896
5	retention	2	69	somatosensory-abrupt	1.05334	0.575864
5	retention	2	70	somatosensory-abrupt	1.09436	0.631786
5	retention	2	71	somatosensory-abrupt	1.12226	0.620175
5	retention	2	72	somatosensory-abrupt	1.09974	0.611757
5	retention	2	73	somatosensory-abrupt	1.06625	0.657985
5	retention	2	74	somatosensory-abrupt	1.08239	0.7199
5	retention	2	75	somatosensory-abrupt	1.10351	0.740941
5	retention	2	76	somatosensory-abrupt	1.10797	0.751928
5	retention	2	77	somatosensory-abrupt	1.11789	0.759942
5	retention	2	78	somatosensory-abrupt	1.09736	0.82251
5	retention	2	79	somatosensory-abrupt	1.08542	0.867971
5	retention	2	80	somatosensory-abrupt	1.12173	0.901107
5	retention	2	81	somatosensory-abrupt	1.15581	0.949223
5	retention	2	82	somatosensory-abrupt	1.17343	0.955894
5	retention	2	83	somatosensory-abrupt	1.17638	0.989178
5	retention	2	84	somatosensory-abrupt	1.18263	1.04179
5	retention	2	85	somatosensory-abrupt	1.20604	1.08009
5	retention	2	86	somatosensory-abrupt	1.2212	1.10799
5	retention	2	87	somatosensory-abrupt	1.22303	1.15675
5	retention	2	88	somatosensory-abrupt	1.2321	1.24475
5	retention	2	89	somatosensory-abrupt	1.236	1.28034
5	retention	2	90	somatosensory-abrupt	1.26013	1.30638
5	retention	2	91	somatosensory-abrupt	1.31124	1.35376
5	retention	2	92	somatosensory-abrupt	1.34331	1.36421
5	retention	2	93	somatosensory-abrupt	1.36482	1.39604
5	retention	2	94	somatosensory-abrupt	1.39004	1.44771
5	retention	2	95	somatosensory-abrupt	1.41267	1.48539
5	retention	2	96	somatosensory-abrupt	1.44768	1.51289
5	retention	2	97	somatosensory-abrupt	1.47646	1.59001
5	retention	2	98	somatosensory-abrupt	1.48262	1.67031
5	retention	2	99	somatosensory-abrupt	1.48931	1.70036
5	retention	2	100	somatosensory-abrupt	1.48894	1.75089
5	retention	2	101	somatosensory-abrupt	1.49978	1.81629
5	retention	2	102	somatosensory-abrupt	1.53836	1.864
5	retention	2	103	somatosensory-abrupt	1.59144	1.89887
5	retention	2	104	somatosensory-abrupt	1.63043	1.94867
5	retention	2	105	somatosensory-abrupt	1.62747	1.98501
5	retention	2	106	somatosensory-abrupt	1.61412	2.01601
5	retention	2	107	somatosensory-abrupt	1.61571	2.09161
5	retention	2	108	somatosensory-abrupt	1.62728	2.14674
5	retention	2	109	somatosensory-abrupt	1.63124	2.18713
5	retention	2	110	somatosensory-abrupt	1.62528	2.26966
5	retention	2	111	somatosensory-abrupt	1.60472	2.32988
5	retention	2	112	somatosensory-abrupt	1.5975	2.34964
5	retention	2	113	somatosensory-abrupt	1.62602	2.39298
5	retention	2	114	somatosensory-abrupt	1.6643	2.44909
5	retention	2	115	somatosensory-abrupt	1.68495	2.51892
5	retention	2	116	somatosensory-abrupt	1.6843	2.56995
5	retention	2	117	somatosensory-abrupt	1.65989	2.60745
5	retention	2	118	somatosensory-abrupt	1.64149	2.6882
5	retention	2	119	somatosensory-abrupt	1.64754	2.77167
5	retention	2	120	somatosensory-abrupt	1.65655	2.83709
5	retention	2	121	somatosensory-abrupt	1.67148	2.86056
5	retention	2	122	somatosensory-abrupt	1.67569	2.87378
5	retention	2	123	somatosensory-abrupt	1.68052	2.96592
5	retention	2	124	somatosensory-abrupt	1.72333	3.06207
5	retention	2	125	somatosensory-abrupt	1.79516	3.10367
5	retention	2	126	somatosensory-abrupt	1.85092	3.13438
5	retention	2	127	somatosensory-abrupt	1.89096	3.1861
5	retention	2	128	somatosensory-abrupt	1.9136	3.25304
5	retention	2	129	somatosensory-abrupt	1.93723	3.30223
5	retention	2	130	somatosensory-abrupt	1.96747	3.33852
5	retention	2	131	somatosensory-abrupt	1.98541	3.41909
5	retention	2	132	somatosensory-abrupt	2.01436	3.47805
5	retention	2	133	somatosensory-abrupt	2.06038	3.5217
5	retention	2	134	somatosensory-abrupt	2.10333	3.58287
5	retention	2	135	somatosensory-abrupt	2.14041	3.65713
5	retention	2	136	somatosensory-abrupt	2.18604	3.73632
5	retention	2	137	somatosensory-abrupt	2.24017	3.79468
5	retention	2	138	somatosensory-abrupt	2.26571	3.86682
5	retention	2	139	somatosensory-abrupt	2.25692	3.91998
5	retention	2	140	somatosensory-abrupt	2.27316	3.95934
5	retention	2	141	somatosensory-abrupt	2.31469	4.01785
5	retention	2	142	somatosensory-abrupt	2.34271	4.11513
5	retention	2	143	somatosensory-abrupt	2.37197	4.18655
5	retention	2	144	somatosensory-abrupt	2.39942	4.24374
5	retention	2	145	somatosensory-abrupt	2.42316	4.28601
5	retention	2	146	somatosensory-abrupt	2.47795	4.34265
5	retention	2	147	somatosensory-abrupt	2.55496	4.43875
5	retention	2	148	somatosensory-abrupt	2.59653	4.51386
5	retention	2	149	somatosensory-abrupt	2.61616	4.54436
5	retention	2	150	somatosensory-abrupt	2.63631	4.5926
5	retention	2	151	somatosensory-abrupt	2.65145	4.68283
5	retention	2	152	somatosensory-abrupt	2.67209	4.74943
5	retention	2	153	somatosensory-abrupt	2.68541	4.80317
5	retention	2	154	somatosensory-abrupt	2.70129	4.87271
5	retention	2	155	somatosensory-abrupt	2.72618	4.94934
5	retention	2	156	somatosensory-abrupt	2.751	5.00612
5	retention	2	157	somatosensory-abrupt	2.76297	5.07803
5	retention	2	158	somatosensory-abrupt	2.76416	5.10604
5	retention	2	159	somatosensory-abrupt	2.76957	5.12774
5	retention	2	160	somatosensory-abrupt	2.77988	5.1992
5	retention	2	161	somatosensory-abrupt	2.771	5.27759
5	retention	2	162	somatosensory-abrupt	2.75826	5.3653
5	retention	2	163	somatosensory-abrupt	2.73996	5.3796
5	retention	2	164	somatosensory-abrupt	2.71235	5.41676
5	retention	2	165	somatosensory-abrupt	2.70441	5.49966
5	retention	2	166	somatosensory-abrupt	2.69004	5.53592
5	retention	2	167	somatosensory-abrupt	2.67995	5.59327
5	retention	2	168	somatosensory-abrupt	2.70514	5.63607
5	retention	2	169	somatosensory-abrupt	2.74012	5.69405
5	retention	2	170	somatosensory-abrupt	2.74021	5.76706
5	retention	2	171	somatosensory-abrupt	2.71812	5.79173
5	retention	2	172	somatosensory-abrupt	2.69144	5.81094
5	retention	2	173	somatosensory-abrupt	2.66039	5.86045
5	retention	2	174	somatosensory-abrupt	2.62903	5.9232
5	retention	2	175	somatosensory-abrupt	2.60169	5.96582
5	retention	2	176	somatosensory-abrupt	2.58028	6.0025
5	retention	2	177	somatosensory-abrupt	2.53587	6.03487
5	retention	2	178	somatosensory-abrupt	2.49695	6.08542
5	retention	2	179	somatosensory-abrupt	2.48519	6.14911
5	retention	2	180	somatosensory-abrupt	2.47427	6.17109
5	retention	2	181	somatosensory-abrupt	2.46034	6.18857
5	retention	2	182	somatosensory-abrupt	2.44769	6.20249
5	retention	2	183	somatosensory-abrupt	2.41138	6.24427
5	retention	2	184	somatosensory-abrupt	2.36955	6.27574
5	retention	2	185	somatosensory-abrupt	2.34172	6.30028
5	retention	2	186	somatosensory-abrupt	2.31818	6.34945
5	retention	2	187	somatosensory-abrupt	2.3067	6.38675
5	retention	2	188	somatosensory-abrupt	2.27638	6.41513
5	retention	2	189	somatosensory-abrupt	2.26125	6.38107
5	retention	2	190	somatosensory-abrupt	2.29552	6.41403
5	retention	2	191	somatosensory-abrupt	2.30689	6.4693
5	retention	2	192	somatosensory-abrupt	2.28444	6.48081
5	retention	2	193	somatosensory-abrupt	2.26484	6.49041
5	retention	2	194	somatosensory-abrupt	2.24502	6.47285
5	retention	2	195	somatosensory-abrupt	2.25536	6.48746
5	retention	2	196	somatosensory-abrupt	2.28471	6.49929
5	retention	2	197	somatosensory-abrupt	2.29508	6.48326
5	retention	2	198	somatosensory-abrupt	2.27551	6.4729
5	retention	2	199	somatosensory-abrupt	2.24963	6.49279
5	retention	2	200	somatosensory-abrupt	2.25085	6.50844
5	retention	2	201	somatosensory-abrupt	2.26435	6.49508
5	retention	2	202	somatosensory-abrupt	2.2749	6.48663
5	retention	2	203	somatosensory-abrupt	2.24979	6.45113
5	retention	2	204	somatosensory-abrupt	2.18659	6.42667
5	retention	2	205	somatosensory-abrupt	2.1509	6.4406
5	retention	2	206	somatosensory-abrupt	2.16663	6.42129
5	retention	2	207	somatosensory-abrupt	2.19112	6.38227
5	retention	2	208	somatosensory-abrupt	2.18114	6.35505
5	retention	2	209	somatosensory-abrupt	2.16082	6.33201
5	retention	2	210	somatosensory-abrupt	2.15469	6.34713
5	retention	2	211	somatosensory-abrupt	2.16658	6.33278
5	retention	2	212	somatosensory-abrupt	2.1967	6.26655
5	retention	2	213	somatosensory-abrupt	2.23784	6.18864
5	retention	2	214	somatosensory-abrupt	2.24491	6.15954
5	retention	2	215	somatosensory-abrupt	2.20399	6.17
5	retention	2	216	somatosensory-abrupt	2.19443	6.15232
5	retention	2	217	somatosensory-abrupt	2.25273	6.10962
5	retention	2	218	somatosensory-abrupt	2.32416	6.07966
5	retention	2	219	somatosensory-abrupt	2.35805	6.03223
5	retention	2	220	somatosensory-abrupt	2.37764	5.96799
5	retention	2	221	somatosensory-abrupt	2.37919	5.9486
5	retention	2	222	somatosensory-abrupt	2.39025	5.90888
5	retention	2	223	somatosensory-abrupt	2.43595	5.88098
5	retention	2	224	somatosensory-abrupt	2.45466	5.8305
5	retention	2	225	somatosensory-abrupt	2.4392	5.76825
5	retention	2	226	somatosensory-abrupt	2.42513	5.75031
5	retention	2	227	somatosensory-abrupt	2.44107	5.70707
5	retention	2	228	somatosensory-abrupt	2.48456	5.6543
5	retention	2	229	somatosensory-abrupt	2.54502	5.58565
5	retention	2	230	somatosensory-abrupt	2.59991	5.53217
5	retention	2	231	somatosensory-abrupt	2.59323	5.52499
5	retention	2	232	somatosensory-abrupt	2.57222	5.46275
5	retention	2	233	somatosensory-abrupt	2.5961	5.38727
5	retention	2	234	somatosensory-abrupt	2.62114	5.33297
5	retention	2	235	somatosensory-abrupt	2.61485	5.29424
5	retention	2	236	somatosensory-abrupt	2.58339	5.26663
5	retention	2	237	somatosensory-abrupt	2.54558	5.18942
5	retention	2	238	somatosensory-abrupt	2.51904	5.13396
5	retention	2	239	somatosensory-abrupt	2.52046	5.06298
5	retention	2	240	somatosensory-abrupt	2.55952	4.98093
5	retention	2	241	somatosensory-abrupt	2.55906	4.95292
5	retention	2	242	somatosensory-abrupt	2.4824	4.9019
5	retention	2	243	somatosensory-abrupt	2.38631	4.80743
5	retention	2	244	somatosensory-abrupt	2.34936	4.7393
5	retention	2	245	somatosensory-abrupt	2.3858	4.69018
5	retention	2	246	somatosensory-abrupt	2.40271	4.62377
5	retention	2	247	somatosensory-abrupt	2.36511	4.57595
5	retention	2	248	somatosensory-abrupt	2.30622	4.54162
5	retention	2	249	somatosensory-abrupt	2.26967	4.48584
5	retention	2	250	somatosensory-abrupt	2.25321	4.41892
5	retention	2	251	somatosensory-abrupt	2.22559	4.36625
5	retention	2	252	somatosensory-abrupt	2.18795	4.2702
5	retention	2	253	somatosensory-abrupt	2.11857	4.2053
5	retention	2	254	somatosensory-abrupt	2.07287	4.15391
5	retention	2	255	somatosensory-abrupt	2.0864	4.08572
5	retention	2	256	somatosensory-abrupt	2.09874	4.06774
5	retention	2	257	somatosensory-abrupt	2.10502	4.02367
5	retention	2	258	somatosensory-abrupt	2.07604	3.96068
5	retention	2	259	somatosensory-abrupt	2.00948	3.88385
5	retention	2	260	somatosensory-abrupt	1.97337	3.80144
5	retention	2	261	somatosensory-abrupt	1.98045	3.7418
5	retention	2	262	somatosensory-abrupt	2.00251	3.69429
5	retention	2	263	somatosensory-abrupt	1.97827	3.63308
5	retention	2	264	somatosensory-abrupt	1.89446	3.56195
5	retention	2	265	somatosensory-abrupt	1.80233	3.50604
5	retention	2	266	somatosensory-abrupt	1.75571	3.43425
5	retention	2	267	somatosensory-abrupt	1.74229	3.35537
5	retention	2	268	somatosensory-abrupt	1.71047	3.29825
5	retention	2	269	somatosensory-abrupt	1.6543	3.22552
5	retention	2	270	somatosensory-abrupt	1.5759	3.1729
5	retention	2	271	somatosensory-abrupt	1.52311	3.13479
5	retention	2	272	somatosensory-abrupt	1.51	3.07589
5	retention	2	273	somatosensory-abrupt	1.47159	3.00627
5	retention	2	274	somatosensory-abrupt	1.38662	2.95587
5	retention	2	275	somatosensory-abrupt	1.27192	2.88793
5	retention	2	276	somatosensory-abrupt	1.18931	2.83876
5	retention	2	277	somatosensory-abrupt	1.15124	2.80311
5	retention	2	278	somatosensory-abrupt	1.09663	2.71896
5	retention	2	279	somatosensory-abrupt	1.00158	2.68492
5	retention	2	280	somatosensory-abrupt	0.873876	2.66475
5	retention	2	281	somatosensory-abrupt	0.752388	2.59178
5	retention	2	282	somatosensory-abrupt	0.642628	2.53443
5	retention	2	283	somatosensory-abrupt	0.562691	2.52431
5	retention	2	284	somatosensory-abrupt	0.498098	2.4586
5	retention	2	285	somatosensory-abrupt	0.413707	2.37951
5	retention	2	286	somatosensory-abrupt	0.302491	2.32212
5	retention	2	287	somatosensory-abrupt	0.183545	2.28052
5	retention	2	288	somatosensory-abrupt	0.119045	2.25037
5	retention	2	289	somatosensory-abrupt	0.0919154	2.19706
5	retention	2	290	somatosensory-abrupt	0.0620484	2.12691
5	retention	2	291	somatosensory-abrupt	0.0221656	2.08054
5	retention	2	292	somatosensory-abrupt	-0.0520305	2.04237
5	retention	2	293	somatosensory-abrupt	-0.152218	1.98323
5	retention	2	294	somatosensory-abrupt	-0.226259	1.94031
5	retention	2	295	somatosensory-abrupt	-0.292527	1.87767
5	retention	2	296	somatosensory-abrupt	-0.370596	1.8007
5	retention	2	297	somatosensory-abrupt	-0.443223	1.7133
5	retention	2	298	somatosensory-abrupt	-0.545308	1.64985
5	retention	2	299	somatosensory-abrupt	-0.620588	1.59925
5	retention	2	300	somatosensory-abrupt	-0.643475	1.56255
5	retention	2	301	somatosensory-abrupt	-0.681741	1.50888
5	retention	2	302	somatosensory-abrupt	-0.729035	1.43842
5	retention	2	303	somatosensory-abrupt	-0.773325	1.38272
5	retention	2	304	somatosensory-abrupt	-0.814146	1.34229
5	retention	2	305	somatosensory-abrupt	-0.833476	1.31293
5	retention	2	306	somatosensory-abrupt	-0.853589	1.22856
5	retention	2	307	somatosensory-abrupt	-0.875887	1.1673
5	retention	2	308	somatosensory-abrupt	-0.902102	1.12279
5	retention	2	309	somatosensory-abrupt	-0.915769	1.08599
5	retention	2	310	somatosensory-abrupt	-0.884166	1.05926
5	retention	2	311	somatosensory-abrupt	-0.824161	0.981283
5	retention	2	312	somatosensory-abrupt	-0.742258	0.924655
5	retention	2	313	somatosensory-abrupt	-0.703857	0.883515
5	retention	2	314	somatosensory-abrupt	-0.717407	0.822105
5	retention	2	315	somatosensory-abrupt	-0.700505	0.804561
5	retention	2	316	somatosensory-abrupt	-0.630585	0.791813
5	retention	2	317	somatosensory-abrupt	-0.53205	0.755518
5	retention	2	318	somatosensory-abrupt	-0.453794	0.697614
5	retention	2	319	somatosensory-abrupt	-0.424857	0.65556
5	retention	2	320	somatosensory-abrupt	-0.376074	0.625008
5	retention	2	321	somatosensory-abrupt	-0.289391	0.602825
5	retention	2	322	somatosensory-abrupt	-0.192325	0.586711
5	retention	2	323	somatosensory-abrupt	-0.0956916	0.516389
5	retention	2	324	somatosensory-abrupt	-0.0329886	0.496862
5	retention	2	325	somatosensory-abrupt	0.0202684	0.48266
5	retention	2	326	somatosensory-abrupt	0.0790066	0.440816
5	retention	2	327	somatosensory-abrupt	0.156559	0.410407
5	retention	2	328	somatosensory-abrupt	0.259439	0.419873
5	retention	2	329	somatosensory-abrupt	0.35229	0.42674
5	retention	2	330	somatosensory-abrupt	0.383381	0.373117
5	retention	2	331	somatosensory-abrupt	0.38713	0.329692
5	retention	2	332	somatosensory-abrupt	0.436445	0.298141
5	retention	2	333	somatosensory-abrupt	0.510867	0.279691
5	retention	2	334	somatosensory-abrupt	0.583501	0.266287
5	retention	2	335	somatosensory-abrupt	0.638047	0.256551
5	retention	2	336	somatosensory-abrupt	0.66873	0.249479
5	retention	2	337	somatosensory-abrupt	0.692978	0.244341
5	retention	2	338	somatosensory-abrupt	0.732854	0.24061
5	retention	2	339	somatosensory-abrupt	0.793935	0.237901
5	retention	2	340	somatosensory-abrupt	0.841006	0.235933
5	retention	2	341	somatosensory-abrupt	0.822711	0.234505
5	retention	2	342	somatosensory-abrupt	0.770786	0.233468
5	retention	2	343	somatosensory-abrupt	0.763782	0.201163
5	retention	2	344	somatosensory-abrupt	0.803128	0.150626
5	retention	2	345	somatosensory-abrupt	0.817453	0.145462
5	retention	2	346	somatosensory-abrupt	0.803569	0.137228
5	retention	2	347	somatosensory-abrupt	0.822982	0.131248
5	retention	2	348	somatosensory-abrupt	0.829667	0.13139
5	retention	2	349	somatosensory-abrupt	0.815097	0.0999383
5	retention	2	350	somatosensory-abrupt	0.812032	0.0726052
5	retention	2	351	somatosensory-abrupt	0.777269	0.0843002
5	retention	2	352	somatosensory-abrupt	0.71371	0.0927953
5	retention	2	353	somatosensory-abrupt	0.670556	0.0674158
5	retention	2	354	somatosensory-abrupt	0.66647	0.0489776
5	retention	2	355	somatosensory-abrupt	0.679667	0.0355822
5	retention	2	356	somatosensory-abrupt	0.702344	0.0258505
5	retention	2	357	somatosensory-abrupt	0.713877	0.0187804
5	retention	2	358	somatosensory-abrupt	0.671217	0.0136439
5	retention	2	359	somatosensory-abrupt	0.652798	0.00991232
5	retention	2	360	somatosensory-abrupt	0.710809	0.0072013
5	retention	2	361	somatosensory-abrupt	0.753086	0.00523175
5	retention	2	362	somatosensory-abrupt	0.7722	-0.02775
5	retention	2	363	somatosensory-abrupt	0.74836	-0.0517111
5	retention	2	364	somatosensory-abrupt	0.702315	-0.0375681
5	retention	2	365	somatosensory-abrupt	0.733485	-0.0272932
5	retention	2	366	somatosensory-abrupt	0.809366	-0.0513785
5	retention	2	367	somatosensory-abrupt	0.880679	-0.0688767
5	retention	2	368	somatosensory-abrupt	0.942663	-0.050039
5	retention	2	369	somatosensory-abrupt	0.976428	-0.0363533
5	retention	2	370	somatosensory-abrupt	1.00426	-0.05796
5	retention	2	371	somatosensory-abrupt	1.04558	-0.0736578
5	retention	2	372	somatosensory-abrupt	1.10641	-0.0535124
5	retention	2	373	somatosensory-abrupt	1.15793	-0.0704254
5	retention	2	374	somatosensory-abrupt	1.15613	-0.0827134
5	retention	2	375	somatosensory-abrupt	1.14611	-0.0600913
5	retention	2	376	somatosensory-abrupt	1.15214	-0.0436563
5	retention	2	377	somatosensory-abrupt	1.16788	-0.0632646
5	retention	2	378	somatosensory-abrupt	1.18086	-0.0775105
5	retention	2	379	somatosensory-abrupt	1.17048	-0.0563114
5	retention	2	380	somatosensory-abrupt	1.13167	-0.0409102
5	retention	2	381	somatosensory-abrupt	1.11515	-0.0297213
5	retention	2	382	somatosensory-abrupt	1.11451	-0.0215925
5	retention	2	383	somatosensory-abrupt	1.09864	-0.015687
5	retention	2	384	somatosensory-abrupt	1.09457	0.0156734
5	retention	2	385	somatosensory-abrupt	1.08879	0.0384567
5	retention	2	386	somatosensory-abrupt	1.06269	0.0279388
5	retention	2	387	somatosensory-abrupt	1.04657	0.0202975
5	retention	2	388	somatosensory-abrupt	1.06836	0.0147462
5	retention	2	389	somatosensory-abrupt	1.08949	0.0107131
5	retention	2	390	somatosensory-abrupt	1.07737	0.00778306
5	retention	2	391	somatosensory-abrupt	1.04559	0.00565439
5	retention	2	392	somatosensory-abrupt	1.00939	-0.0229597
5	retention	2	393	somatosensory-abrupt	1.00096	-0.0437473
5	retention	2	394	somatosensory-abrupt	1.01822	-0.0317824
5	retention	2	395	somatosensory-abrupt	1.02399	-0.0230899
5	retention	2	396	somatosensory-abrupt	0.994683	-0.0167748
5	retention	2	397	somatosensory-abrupt	0.932615	-0.0121869
5	retention	2	398	somatosensory-abrupt	0.888889	-0.0088538
5	retention	2	399	somatosensory-abrupt	0.869484	-0.00643229
5	retention	2	400	somatosensory-abrupt	0.862497	-0.00467306
5	retention	3	1	somatosensory-abrupt	0.187596	-0.00454543
5	retention	3	2	somatosensory-abrupt	0.216738	-0.0271556
5	retention	3	3	somatosensory-abrupt	0.257023	-0.0197285
5	retention	3	4	somatosensory-abrupt	0.267005	-0.0143328
5	retention	3	5	somatosensory-abrupt	0.227422	-0.0104128
5	retention	3	6	somatosensory-abrupt	0.144091	-0.00756487
5	retention	3	7	somatosensory-abrupt	0.0954098	-0.00549588
5	retention	3	8	somatosensory-abrupt	0.107608	-0.00399276
5	retention	3	9	somatosensory-abrupt	0.148605	0.0209551
5	retention	3	10	somatosensory-abrupt	0.174023	0.0390804
5	retention	3	11	somatosensory-abrupt	0.124886	0.0283919
5	retention	3	12	somatosensory-abrupt	0.0819956	0.0206267
5	retention	3	13	somatosensory-abrupt	0.107059	0.0149853
5	retention	3	14	somatosensory-abrupt	0.13462	0.0108868
5	retention	3	15	somatosensory-abrupt	0.127761	0.00790928
5	retention	3	16	somatosensory-abrupt	0.118742	0.00574609
5	retention	3	17	somatosensory-abrupt	0.0871685	0.00417454
5	retention	3	18	somatosensory-abrupt	0.0676659	0.0030328
5	retention	3	19	somatosensory-abrupt	0.120465	0.00220333
5	retention	3	20	somatosensory-abrupt	0.163483	0.00160072
5	retention	3	21	somatosensory-abrupt	0.176151	0.00116292
5	retention	3	22	somatosensory-abrupt	0.152561	0.0247046
5	retention	3	23	somatosensory-abrupt	0.112296	0.0418075
5	retention	3	24	somatosensory-abrupt	0.13621	0.0303731
5	retention	3	25	somatosensory-abrupt	0.193017	0.0220661
5	retention	3	26	somatosensory-abrupt	0.211701	0.016031
5	retention	3	27	somatosensory-abrupt	0.175823	-0.0166451
5	retention	3	28	somatosensory-abrupt	0.104489	-0.0403843
5	retention	3	29	somatosensory-abrupt	0.0994919	-0.0293392
5	retention	3	30	somatosensory-abrupt	0.177869	-0.0213149
5	retention	3	31	somatosensory-abrupt	0.253109	-0.0154853
5	retention	3	32	somatosensory-abrupt	0.289977	-0.0112501
5	retention	3	33	somatosensory-abrupt	0.265012	-0.00817317
5	retention	3	34	somatosensory-abrupt	0.216021	-0.00593781
5	retention	3	35	somatosensory-abrupt	0.219729	-0.0281704
5	retention	3	36	somatosensory-abrupt	0.299204	-0.0443223
5	retention	3	37	somatosensory-abrupt	0.397883	-0.0322001
5	retention	3	38	somatosensory-abrupt	0.415714	-0.0233934
5	retention	3	39	somatosensory-abrupt	0.342345	-0.0169953
5	retention	3	40	somatosensory-abrupt	0.291579	-0.0123471
5	retention	3	41	somatosensory-abrupt	0.300928	-0.00897016
5	retention	3	42	somatosensory-abrupt	0.316231	-0.00651682
5	retention	3	43	somatosensory-abrupt	0.324631	-0.00473447
5	retention	3	44	somatosensory-abrupt	0.310788	-0.00343959
5	retention	3	45	somatosensory-abrupt	0.29121	-0.00249886
5	retention	3	46	somatosensory-abrupt	0.30346	-0.00181542
5	retention	3	47	somatosensory-abrupt	0.327508	-0.00131891
5	retention	3	48	somatosensory-abrupt	0.353103	-0.0292484
5	retention	3	49	somatosensory-abrupt	0.327455	-0.0495392
5	retention	3	50	somatosensory-abrupt	0.247269	-0.0359902
5	retention	3	51	somatosensory-abrupt	0.230789	-0.0261469
5	retention	3	52	somatosensory-abrupt	0.26583	-0.0189957
5	retention	3	53	somatosensory-abrupt	0.324105	0.0100592
5	retention	3	54	somatosensory-abrupt	0.373	0.0311676
5	retention	3	55	somatosensory-abrupt	0.345027	0.0226433
5	retention	3	56	somatosensory-abrupt	0.309786	0.0164503
5	retention	3	57	somatosensory-abrupt	0.342027	0.0119512
5	retention	3	58	somatosensory-abrupt	0.4387	0.00868252
5	retention	3	59	somatosensory-abrupt	0.530655	0.0301717
5	retention	3	60	somatosensory-abrupt	0.545024	0.0457824
5	retention	3	61	somatosensory-abrupt	0.482735	0.0332609
5	retention	3	62	somatosensory-abrupt	0.445479	0.0241641
5	retention	3	63	somatosensory-abrupt	0.469074	0.0414234
5	retention	3	64	somatosensory-abrupt	0.505896	0.0822516
5	retention	3	65	somatosensory-abrupt	0.537164	0.0880474
5	retention	3	66	somatosensory-abrupt	0.560009	0.0878392
5	retention	3	67	somatosensory-abrupt	0.55298	0.115979
5	retention	3	68	somatosensory-abrupt	0.539647	0.136429
5	retention	3	69	somatosensory-abrupt	0.551131	0.151285
5	retention	3	70	somatosensory-abrupt	0.581073	0.162085
5	retention	3	71	somatosensory-abrupt	0.628087	0.169929
5	retention	3	72	somatosensory-abrupt	0.651892	0.203938
5	retention	3	73	somatosensory-abrupt	0.656245	0.228641
5	retention	3	74	somatosensory-abrupt	0.687082	0.246603
5	retention	3	75	somatosensory-abrupt	0.715374	0.259648
5	retention	3	76	somatosensory-abrupt	0.733562	0.269139
5	retention	3	77	somatosensory-abrupt	0.768744	0.304345
5	retention	3	78	somatosensory-abrupt	0.778976	0.329933
5	retention	3	79	somatosensory-abrupt	0.78899	0.372434
5	retention	3	80	somatosensory-abrupt	0.820213	0.431643
5	retention	3	81	somatosensory-abrupt	0.844879	0.446349
5	retention	3	82	somatosensory-abrupt	0.879966	0.457061
5	retention	3	83	somatosensory-abrupt	0.886294	0.493178
5	retention	3	84	somatosensory-abrupt	0.876709	0.519438
5	retention	3	85	somatosensory-abrupt	0.918284	0.538536
5	retention	3	86	somatosensory-abrupt	0.994454	0.580778
5	retention	3	87	somatosensory-abrupt	1.07926	0.635419
5	retention	3	88	somatosensory-abrupt	1.12189	0.67515
5	retention	3	89	somatosensory-abrupt	1.10361	0.680101
5	retention	3	90	somatosensory-abrupt	1.10696	0.707699
5	retention	3	91	somatosensory-abrupt	1.15363	0.78008
5	retention	3	92	somatosensory-abrupt	1.20952	0.808748
5	retention	3	93	somatosensory-abrupt	1.25354	0.858034
5	retention	3	94	somatosensory-abrupt	1.25607	0.917827
5	retention	3	95	somatosensory-abrupt	1.24486	0.961363
5	retention	3	96	somatosensory-abrupt	1.27827	1.04545
5	retention	3	97	somatosensory-abrupt	1.34359	1.1066
5	retention	3	98	somatosensory-abrupt	1.42763	1.12712
5	retention	3	99	somatosensory-abrupt	1.50325	1.14211
5	retention	3	100	somatosensory-abrupt	1.52567	1.20555
5	retention	3	101	somatosensory-abrupt	1.54725	1.28012
5	retention	3	102	somatosensory-abrupt	1.59894	1.36292
5	retention	3	103	somatosensory-abrupt	1.65395	1.4472
5	retention	3	104	somatosensory-abrupt	1.70343	1.50864
5	retention	3	105	somatosensory-abrupt	1.71553	1.55338
5	retention	3	106	somatosensory-abrupt	1.69404	1.61458
5	retention	3	107	somatosensory-abrupt	1.72372	1.68763
5	retention	3	108	somatosensory-abrupt	1.80628	1.76508
5	retention	3	109	somatosensory-abrupt	1.87166	1.87852
5	retention	3	110	somatosensory-abrupt	1.89705	1.93704
5	retention	3	111	somatosensory-abrupt	1.88635	1.95127
5	retention	3	112	somatosensory-abrupt	1.87038	2.01457
5	retention	3	113	somatosensory-abrupt	1.87814	2.14206
5	retention	3	114	somatosensory-abrupt	1.88107	2.23495
5	retention	3	115	somatosensory-abrupt	1.88068	2.2786
5	retention	3	116	somatosensory-abrupt	1.87433	2.36348
5	retention	3	117	somatosensory-abrupt	1.83316	2.47826
5	retention	3	118	somatosensory-abrupt	1.81315	2.56646
5	retention	3	119	somatosensory-abrupt	1.82779	2.60664
5	retention	3	120	somatosensory-abrupt	1.86711	2.66058
5	retention	3	121	somatosensory-abrupt	1.90312	2.75303
5	retention	3	122	somatosensory-abrupt	1.86654	2.84938
5	retention	3	123	somatosensory-abrupt	1.80738	2.9198
5	retention	3	124	somatosensory-abrupt	1.78477	3.00028
5	retention	3	125	somatosensory-abrupt	1.75851	3.11227
5	retention	3	126	somatosensory-abrupt	1.73173	3.16982
5	retention	3	127	somatosensory-abrupt	1.70519	3.21225
5	retention	3	128	somatosensory-abrupt	1.66058	3.32123
5	retention	3	129	somatosensory-abrupt	1.63853	3.42973
5	retention	3	130	somatosensory-abrupt	1.62775	3.48486
5	retention	3	131	somatosensory-abrupt	1.62375	3.57894
5	retention	3	132	somatosensory-abrupt	1.61102	3.67673
5	retention	3	133	somatosensory-abrupt	1.56276	3.72409
5	retention	3	134	somatosensory-abrupt	1.516	3.78373
5	retention	3	135	somatosensory-abrupt	1.49	3.88125
5	retention	3	136	somatosensory-abrupt	1.46122	3.9774
5	retention	3	137	somatosensory-abrupt	1.42857	4.05253
5	retention	3	138	somatosensory-abrupt	1.39261	4.11237
5	retention	3	139	somatosensory-abrupt	1.34218	4.17691
5	retention	3	140	somatosensory-abrupt	1.31985	4.25366
5	retention	3	141	somatosensory-abrupt	1.31994	4.33945
5	retention	3	142	somatosensory-abrupt	1.33081	4.40262
5	retention	3	143	somatosensory-abrupt	1.35172	4.42484
5	retention	3	144	somatosensory-abrupt	1.3285	4.49581
5	retention	3	145	somatosensory-abrupt	1.28602	4.5729
5	retention	3	146	somatosensory-abrupt	1.27895	4.63006
5	retention	3	147	somatosensory-abrupt	1.26918	4.70173
5	retention	3	148	somatosensory-abrupt	1.2669	4.75486
5	retention	3	149	somatosensory-abrupt	1.28616	4.84871
5	retention	3	150	somatosensory-abrupt	1.29319	4.91777
5	retention	3	151	somatosensory-abrupt	1.32039	4.94443
5	retention	3	152	somatosensory-abrupt	1.37671	5.01905
5	retention	3	153	somatosensory-abrupt	1.4126	5.07431
5	retention	3	154	somatosensory-abrupt	1.42831	5.14519
5	retention	3	155	somatosensory-abrupt	1.44156	5.22265
5	retention	3	156	somatosensory-abrupt	1.45204	5.25527
5	retention	3	157	somatosensory-abrupt	1.48352	5.30965
5	retention	3	158	somatosensory-abrupt	1.5261	5.34585
5	retention	3	159	somatosensory-abrupt	1.57095	5.42819
5	retention	3	160	somatosensory-abrupt	1.61445	5.49333
5	retention	3	161	somatosensory-abrupt	1.64208	5.51724
5	retention	3	162	somatosensory-abrupt	1.69175	5.58599
5	retention	3	163	somatosensory-abrupt	1.77529	5.6373
5	retention	3	164	somatosensory-abrupt	1.86884	5.68034
5	retention	3	165	somatosensory-abrupt	1.94338	5.71295
5	retention	3	166	somatosensory-abrupt	1.98968	5.73797
5	retention	3	167	somatosensory-abrupt	2.02196	5.7872
5	retention	3	168	somatosensory-abrupt	2.07918	5.85396
5	retention	3	169	somatosensory-abrupt	2.15822	5.8995
5	retention	3	170	somatosensory-abrupt	2.23225	5.93399
5	retention	3	171	somatosensory-abrupt	2.30335	5.96485
5	retention	3	172	somatosensory-abrupt	2.35956	5.98865
5	retention	3	173	somatosensory-abrupt	2.43814	6.03283
5	retention	3	174	somatosensory-abrupt	2.51866	6.12164
5	retention	3	175	somatosensory-abrupt	2.57155	6.16202
5	retention	3	176	somatosensory-abrupt	2.62103	6.16756
5	retention	3	177	somatosensory-abrupt	2.65462	6.20281
5	retention	3	178	somatosensory-abrupt	2.67771	6.22549
5	retention	3	179	somatosensory-abrupt	2.73538	6.2434
5	retention	3	180	somatosensory-abrupt	2.81697	6.26224
5	retention	3	181	somatosensory-abrupt	2.93357	6.27734
5	retention	3	182	somatosensory-abrupt	3.07725	6.31546
5	retention	3	183	somatosensory-abrupt	3.1139	6.31872
5	retention	3	184	somatosensory-abrupt	3.10066	6.29703
5	retention	3	185	somatosensory-abrupt	3.15009	6.33841
5	retention	3	186	somatosensory-abrupt	3.19998	6.39559
5	retention	3	187	somatosensory-abrupt	3.19977	6.41279
5	retention	3	188	somatosensory-abrupt	3.14683	6.43125
5	retention	3	189	somatosensory-abrupt	3.10261	6.44155
5	retention	3	190	somatosensory-abrupt	3.09539	6.45059
5	retention	3	191	somatosensory-abrupt	3.07915	6.46279
5	retention	3	192	somatosensory-abrupt	3.08	6.4732
5	retention	3	193	somatosensory-abrupt	3.07132	6.482
5	retention	3	194	somatosensory-abrupt	3.01926	6.48992
5	retention	3	195	somatosensory-abrupt	2.98945	6.4969
5	retention	3	196	somatosensory-abrupt	2.9771	6.47746
5	retention	3	197	somatosensory-abrupt	2.9746	6.49507
5	retention	3	198	somatosensory-abrupt	2.95452	6.50908
5	retention	3	199	somatosensory-abrupt	2.89055	6.52075
5	retention	3	200	somatosensory-abrupt	2.83697	6.53043
5	retention	3	201	somatosensory-abrupt	2.82056	6.48228
5	retention	3	202	somatosensory-abrupt	2.8034	6.47919
5	retention	3	203	somatosensory-abrupt	2.76336	6.50853
5	retention	3	204	somatosensory-abrupt	2.68703	6.50069
5	retention	3	205	somatosensory-abrupt	2.59295	6.46565
5	retention	3	206	somatosensory-abrupt	2.53782	6.4153
5	retention	3	207	somatosensory-abrupt	2.49576	6.41052
5	retention	3	208	somatosensory-abrupt	2.42928	6.43434
5	retention	3	209	somatosensory-abrupt	2.32526	6.4222
5	retention	3	210	somatosensory-abrupt	2.18716	6.3884
5	retention	3	211	somatosensory-abrupt	2.10554	6.36497
5	retention	3	212	somatosensory-abrupt	2.10888	6.34906
5	retention	3	213	somatosensory-abrupt	2.11095	6.30785
5	retention	3	214	somatosensory-abrupt	2.05588	6.2483
5	retention	3	215	somatosensory-abrupt	1.92904	6.23685
5	retention	3	216	somatosensory-abrupt	1.815	6.2031
5	retention	3	217	somatosensory-abrupt	1.781	6.14898
5	retention	3	218	somatosensory-abrupt	1.77362	6.16331
5	retention	3	219	somatosensory-abrupt	1.73381	6.14379
5	retention	3	220	somatosensory-abrupt	1.64221	6.10439
5	retention	3	221	somatosensory-abrupt	1.54639	6.05014
5	retention	3	222	somatosensory-abrupt	1.50658	5.98094
5	retention	3	223	somatosensory-abrupt	1.50231	5.98882
5	retention	3	224	somatosensory-abrupt	1.46505	5.96444
5	retention	3	225	somatosensory-abrupt	1.37391	5.91687
5	retention	3	226	somatosensory-abrupt	1.25779	5.91404
5	retention	3	227	somatosensory-abrupt	1.20522	5.85532
5	retention	3	228	somatosensory-abrupt	1.23345	5.81368
5	retention	3	229	somatosensory-abrupt	1.25438	5.78402
5	retention	3	230	somatosensory-abrupt	1.24745	5.73244
5	retention	3	231	somatosensory-abrupt	1.2119	5.72668
5	retention	3	232	somatosensory-abrupt	1.15843	5.72331
5	retention	3	233	somatosensory-abrupt	1.16494	5.65949
5	retention	3	234	somatosensory-abrupt	1.20347	5.61847
5	retention	3	235	somatosensory-abrupt	1.23327	5.5892
5	retention	3	236	somatosensory-abrupt	1.26614	5.53771
5	retention	3	237	somatosensory-abrupt	1.25438	5.53203
5	retention	3	238	somatosensory-abrupt	1.20696	5.49746
5	retention	3	239	somatosensory-abrupt	1.20007	5.4464
5	retention	3	240	somatosensory-abrupt	1.21481	5.38322
5	retention	3	241	somatosensory-abrupt	1.21002	5.33355
5	retention	3	242	somatosensory-abrupt	1.20559	5.32919
5	retention	3	243	somatosensory-abrupt	1.17519	5.29989
5	retention	3	244	somatosensory-abrupt	1.16648	5.30607
5	retention	3	245	somatosensory-abrupt	1.18548	5.27979
5	retention	3	246	somatosensory-abrupt	1.1606	5.2035
5	retention	3	247	somatosensory-abrupt	1.10588	5.17978
5	retention	3	248	somatosensory-abrupt	1.03162	5.10503
5	retention	3	249	somatosensory-abrupt	0.995664	5.05138
5	retention	3	250	somatosensory-abrupt	1.02073	5.07087
5	retention	3	251	somatosensory-abrupt	1.04347	5.02745
5	retention	3	252	somatosensory-abrupt	1.05486	4.96524
5	retention	3	253	somatosensory-abrupt	1.03052	4.9473
5	retention	3	254	somatosensory-abrupt	0.976615	4.87656
5	retention	3	255	somatosensory-abrupt	0.952852	4.79888
5	retention	3	256	somatosensory-abrupt	0.956371	4.80101
5	retention	3	257	somatosensory-abrupt	0.960165	4.7716
5	retention	3	258	somatosensory-abrupt	0.93162	4.69254
5	retention	3	259	somatosensory-abrupt	0.85481	4.66239
5	retention	3	260	somatosensory-abrupt	0.780159	4.60944
5	retention	3	261	somatosensory-abrupt	0.752842	4.51317
5	retention	3	262	somatosensory-abrupt	0.744492	4.5019
5	retention	3	263	somatosensory-abrupt	0.738044	4.46256
5	retention	3	264	somatosensory-abrupt	0.734755	4.37616
5	retention	3	265	somatosensory-abrupt	0.70914	4.31363
5	retention	3	266	somatosensory-abrupt	0.689817	4.23715
5	retention	3	267	somatosensory-abrupt	0.688478	4.18188
5	retention	3	268	somatosensory-abrupt	0.68693	4.14202
5	retention	3	269	somatosensory-abrupt	0.659643	4.0819
5	retention	3	270	somatosensory-abrupt	0.576734	4.00709
5	retention	3	271	somatosensory-abrupt	0.518724	3.953
5	retention	3	272	somatosensory-abrupt	0.535517	3.91396
5	retention	3	273	somatosensory-abrupt	0.542169	3.88586
5	retention	3	274	somatosensory-abrupt	0.528121	3.83421
5	retention	3	275	somatosensory-abrupt	0.457776	3.73845
5	retention	3	276	somatosensory-abrupt	0.344371	3.66913
5	retention	3	277	somatosensory-abrupt	0.311531	3.61893
5	retention	3	278	somatosensory-abrupt	0.346162	3.58271
5	retention	3	279	somatosensory-abrupt	0.373466	3.52504
5	retention	3	280	somatosensory-abrupt	0.355309	3.42484
5	retention	3	281	somatosensory-abrupt	0.30579	3.37926
5	retention	3	282	somatosensory-abrupt	0.262396	3.37782
5	retention	3	283	somatosensory-abrupt	0.251665	3.3499
5	retention	3	284	somatosensory-abrupt	0.272149	3.26674
5	retention	3	285	somatosensory-abrupt	0.295825	3.2065
5	retention	3	286	somatosensory-abrupt	0.255549	3.16286
5	retention	3	287	somatosensory-abrupt	0.161249	3.10424
5	retention	3	288	somatosensory-abrupt	0.126902	3.03023
5	retention	3	289	somatosensory-abrupt	0.148164	2.97215
5	retention	3	290	somatosensory-abrupt	0.170511	2.93452
5	retention	3	291	somatosensory-abrupt	0.182305	2.88024
5	retention	3	292	somatosensory-abrupt	0.165993	2.83643
5	retention	3	293	somatosensory-abrupt	0.148478	2.80473
5	retention	3	294	somatosensory-abrupt	0.159612	2.7547
5	retention	3	295	somatosensory-abrupt	0.170736	2.71401
5	retention	3	296	somatosensory-abrupt	0.190919	2.65292
5	retention	3	297	somatosensory-abrupt	0.172096	2.54997
5	retention	3	298	somatosensory-abrupt	0.0983275	2.50686
5	retention	3	299	somatosensory-abrupt	0.0790199	2.50271
5	retention	3	300	somatosensory-abrupt	0.105606	2.46818
5	retention	3	301	somatosensory-abrupt	0.108195	2.38447
5	retention	3	302	somatosensory-abrupt	0.0789901	2.32374
5	retention	3	303	somatosensory-abrupt	0.0148773	2.27966
5	retention	3	304	somatosensory-abrupt	-0.0540349	2.2161
5	retention	3	305	somatosensory-abrupt	-0.0879194	2.16999
5	retention	3	306	somatosensory-abrupt	-0.115987	2.13654
5	retention	3	307	somatosensory-abrupt	-0.12552	2.08068
5	retention	3	308	somatosensory-abrupt	-0.167601	2.00853
5	retention	3	309	somatosensory-abrupt	-0.246099	1.95615
5	retention	3	310	somatosensory-abrupt	-0.263872	1.91815
5	retention	3	311	somatosensory-abrupt	-0.247301	1.89059
5	retention	3	312	somatosensory-abrupt	-0.241293	1.83896
5	retention	3	313	somatosensory-abrupt	-0.256873	1.80152
5	retention	3	314	somatosensory-abrupt	-0.311192	1.77434
5	retention	3	315	somatosensory-abrupt	-0.353054	1.69584
5	retention	3	316	somatosensory-abrupt	-0.333653	1.63886
5	retention	3	317	somatosensory-abrupt	-0.299432	1.59298
5	retention	3	318	somatosensory-abrupt	-0.269873	1.53253
5	retention	3	319	somatosensory-abrupt	-0.287825	1.48864
5	retention	3	320	somatosensory-abrupt	-0.330232	1.45228
5	retention	3	321	somatosensory-abrupt	-0.322566	1.42589
5	retention	3	322	somatosensory-abrupt	-0.280179	1.34791
5	retention	3	323	somatosensory-abrupt	-0.258308	1.25964
5	retention	3	324	somatosensory-abrupt	-0.263562	1.19552
5	retention	3	325	somatosensory-abrupt	-0.286487	1.18062
5	retention	3	326	somatosensory-abrupt	-0.332274	1.16529
5	retention	3	327	somatosensory-abrupt	-0.312946	1.09536
5	retention	3	328	somatosensory-abrupt	-0.256441	1.04456
5	retention	3	329	somatosensory-abrupt	-0.239545	1.03484
5	retention	3	330	somatosensory-abrupt	-0.256736	1.00061
5	retention	3	331	somatosensory-abrupt	-0.312909	0.944098
5	retention	3	332	somatosensory-abrupt	-0.316675	0.930222
5	retention	3	333	somatosensory-abrupt	-0.244791	0.861297
5	retention	3	334	somatosensory-abrupt	-0.192721	0.811248
5	retention	3	335	somatosensory-abrupt	-0.178908	0.774874
5	retention	3	336	somatosensory-abrupt	-0.184806	0.748472
5	retention	3	337	somatosensory-abrupt	-0.18897	0.75647
5	retention	3	338	somatosensory-abrupt	-0.161081	0.70343
5	retention	3	339	somatosensory-abrupt	-0.114901	0.664912
5	retention	3	340	somatosensory-abrupt	-0.0820065	0.636922
5	retention	3	341	somatosensory-abrupt	-0.0932063	0.589407
5	retention	3	342	somatosensory-abrupt	-0.135342	0.550407
5	retention	3	343	somatosensory-abrupt	-0.136678	0.522074
5	retention	3	344	somatosensory-abrupt	-0.0996404	0.505977
5	retention	3	345	somatosensory-abrupt	-0.0479327	0.462609
5	retention	3	346	somatosensory-abrupt	-0.0130951	0.426624
5	retention	3	347	somatosensory-abrupt	-0.0368697	0.400477
5	retention	3	348	somatosensory-abrupt	-0.063368	0.38597
5	retention	3	349	somatosensory-abrupt	-0.0305753	0.343752
5	retention	3	350	somatosensory-abrupt	0.0332958	0.281412
5	retention	3	351	somatosensory-abrupt	0.0838443	0.267795
5	retention	3	352	somatosensory-abrupt	0.0924264	0.257903
5	retention	3	353	somatosensory-abrupt	0.0841348	0.21904
5	retention	3	354	somatosensory-abrupt	0.103242	0.190809
5	retention	3	355	somatosensory-abrupt	0.144641	0.143111
5	retention	3	356	somatosensory-abrupt	0.190227	0.108461
5	retention	3	357	somatosensory-abrupt	0.212983	0.110472
5	retention	3	358	somatosensory-abrupt	0.165896	0.0802578
5	retention	3	359	somatosensory-abrupt	0.131887	0.0899832
5	retention	3	360	somatosensory-abrupt	0.185542	0.0698669
5	retention	3	361	somatosensory-abrupt	0.283381	0.0235762
5	retention	3	362	somatosensory-abrupt	0.374722	0.0171281
5	retention	3	363	somatosensory-abrupt	0.390502	-0.0464078
5	retention	3	364	somatosensory-abrupt	0.372619	-0.0925691
5	retention	3	365	somatosensory-abrupt	0.389413	-0.0672515
5	retention	3	366	somatosensory-abrupt	0.438542	-0.0488582
5	retention	3	367	somatosensory-abrupt	0.496014	-0.0943432
5	retention	3	368	somatosensory-abrupt	0.55103	-0.127391
5	retention	3	369	somatosensory-abrupt	0.56638	-0.0925495
5	retention	3	370	somatosensory-abrupt	0.533449	-0.12608
5	retention	3	371	somatosensory-abrupt	0.534742	-0.150445
5	retention	3	372	somatosensory-abrupt	0.575806	-0.109298
5	retention	3	373	somatosensory-abrupt	0.57358	-0.111078
5	retention	3	374	somatosensory-abrupt	0.518046	-0.112371
5	retention	3	375	somatosensory-abrupt	0.459234	-0.108806
5	retention	3	376	somatosensory-abrupt	0.434852	-0.137891
5	retention	3	377	somatosensory-abrupt	0.472667	-0.131851
5	retention	3	378	somatosensory-abrupt	0.530795	-0.0957896
5	retention	3	379	somatosensory-abrupt	0.537424	-0.0695911
5	retention	3	380	somatosensory-abrupt	0.473257	-0.0777239
5	retention	3	381	somatosensory-abrupt	0.401196	-0.0836342
5	retention	3	382	somatosensory-abrupt	0.347962	-0.0924326
5	retention	3	383	somatosensory-abrupt	0.285506	-0.0988248
5	retention	3	384	somatosensory-abrupt	0.21769	-0.0717963
5	retention	3	385	somatosensory-abrupt	0.156815	-0.05216
5	retention	3	386	somatosensory-abrupt	0.0911405	-0.0378942
5	retention	3	387	somatosensory-abrupt	0.0288684	-0.0275302
5	retention	3	388	somatosensory-abrupt	0.0202184	-0.0471649
5	retention	3	389	somatosensory-abrupt	0.0502172	-0.0297574
5	retention	3	390	somatosensory-abrupt	0.10465	0.0100542
5	retention	3	391	somatosensory-abrupt	0.106866	0.00730439
5	retention	3	392	somatosensory-abrupt	0.0260282	0.00530664
5	retention	3	393	somatosensory-abrupt	-0.0395491	0.0355289
5	retention	3	394	somatosensory-abrupt	-0.0976007	0.0574851
5	retention	3	395	somatosensory-abrupt	-0.161277	0.0417629
5	retention	3	396	somatosensory-abrupt	-0.209813	0.0303408
5	retention	3	397	somatosensory-abrupt	-0.271167	0.0537167
5	retention	3	398	somatosensory-abrupt	-0.302524	0.070699
5	retention	3	399	somatosensory-abrupt	-0.293407	0.0513628
5	retention	3	400	somatosensory-abrupt	-0.290202	0.0373151
5	retention	4	1	somatosensory-abrupt	0.0105223	-0.000405472
5	retention	4	2	somatosensory-abrupt	0.055898	-0.000294575
5	retention	4	3	somatosensory-abrupt	0.0351729	-0.000214009
5	retention	4	4	somatosensory-abrupt	-0.0335316	-0.000155477
5	retention	4	5	somatosensory-abrupt	-0.0630005	-0.0284089
5	retention	4	6	somatosensory-abrupt	-0.041744	-0.0489349
5	retention	4	7	somatosensory-abrupt	0.0208946	-0.0355512
5	retention	4	8	somatosensory-abrupt	0.0582338	-0.025828
5	retention	4	9	somatosensory-abrupt	0.0108608	-0.018764
5	retention	4	10	somatosensory-abrupt	-0.0255287	-0.0136321
5	retention	4	11	somatosensory-abrupt	-0.0216494	-0.00990369
5	retention	4	12	somatosensory-abrupt	-0.00132463	-0.00719503
5	retention	4	13	somatosensory-abrupt	0.0407797	-0.00522719
5	retention	4	14	somatosensory-abrupt	0.0282761	-0.00379755
5	retention	4	15	somatosensory-abrupt	-0.0161205	-0.00275892
5	retention	4	16	somatosensory-abrupt	-0.00651015	-0.00200436
5	retention	4	17	somatosensory-abrupt	0.0225441	-0.00145617
5	retention	4	18	somatosensory-abrupt	0.0559599	-0.0010579
5	retention	4	19	somatosensory-abrupt	0.0569106	-0.000768568
5	retention	4	20	somatosensory-abrupt	-0.0188057	-0.0288528
5	retention	4	21	somatosensory-abrupt	-0.0511743	-0.0492561
5	retention	4	22	somatosensory-abrupt	-0.0101448	-0.059481
5	retention	4	23	somatosensory-abrupt	0.050488	-0.0669094
5	retention	4	24	somatosensory-abrupt	0.148911	-0.0486097
5	retention	4	25	somatosensory-abrupt	0.137493	-0.0353149
5	retention	4	26	somatosensory-abrupt	0.0206993	-0.0256563
5	retention	4	27	somatosensory-abrupt	-0.00968502	-0.0186393
5	retention	4	28	somatosensory-abrupt	0.0488528	-0.0135415
5	retention	4	29	somatosensory-abrupt	0.143394	-0.00983787
5	retention	4	30	somatosensory-abrupt	0.184492	-0.0354401
5	retention	4	31	somatosensory-abrupt	0.138052	-0.0540403
5	retention	4	32	somatosensory-abrupt	0.0882458	-0.0392603
5	retention	4	33	somatosensory-abrupt	0.0532421	-0.00482319
5	retention	4	34	somatosensory-abrupt	0.092038	0.0201956
5	retention	4	35	somatosensory-abrupt	0.180911	0.0146721
5	retention	4	36	somatosensory-abrupt	0.167223	0.0106593
5	retention	4	37	somatosensory-abrupt	0.113943	0.00774396
5	retention	4	38	somatosensory-abrupt	0.108677	0.00562599
5	retention	4	39	somatosensory-abrupt	0.0933664	0.00408728
5	retention	4	40	somatosensory-abrupt	0.11592	0.00296941
5	retention	4	41	somatosensory-abrupt	0.13536	0.00215728
5	retention	4	42	somatosensory-abrupt	0.0539045	0.00156726
5	retention	4	43	somatosensory-abrupt	0.00995015	0.00113861
5	retention	4	44	somatosensory-abrupt	0.0522882	0.000827204
5	retention	4	45	somatosensory-abrupt	0.122447	0.000600963
5	retention	4	46	somatosensory-abrupt	0.20686	0.0004366
5	retention	4	47	somatosensory-abrupt	0.190977	0.0286117
5	retention	4	48	somatosensory-abrupt	0.0994685	0.0490808
5	retention	4	49	somatosensory-abrupt	0.0796898	0.0356572
5	retention	4	50	somatosensory-abrupt	0.111884	0.0542022
5	retention	4	51	somatosensory-abrupt	0.174069	0.0676738
5	retention	4	52	somatosensory-abrupt	0.215261	0.0728678
5	retention	4	53	somatosensory-abrupt	0.148774	0.10494
5	retention	4	54	somatosensory-abrupt	0.0712109	0.104536
5	retention	4	55	somatosensory-abrupt	0.0685385	0.104247
5	retention	4	56	somatosensory-abrupt	0.111597	0.104034
5	retention	4	57	somatosensory-abrupt	0.183801	0.127592
5	retention	4	58	somatosensory-abrupt	0.209159	0.173008
5	retention	4	59	somatosensory-abrupt	0.180902	0.153992
5	retention	4	60	somatosensory-abrupt	0.173397	0.163895
5	retention	4	61	somatosensory-abrupt	0.175455	0.199392
5	retention	4	62	somatosensory-abrupt	0.217992	0.225193
5	retention	4	63	somatosensory-abrupt	0.2935	0.26766
5	retention	4	64	somatosensory-abrupt	0.300296	0.274794
5	retention	4	65	somatosensory-abrupt	0.258141	0.308313
5	retention	4	66	somatosensory-abrupt	0.242084	0.356388
5	retention	4	67	somatosensory-abrupt	0.238318	0.339275
5	retention	4	68	somatosensory-abrupt	0.272039	0.326859
5	retention	4	69	somatosensory-abrupt	0.305785	0.369901
5	retention	4	70	somatosensory-abrupt	0.293456	0.401176
5	retention	4	71	somatosensory-abrupt	0.313522	0.423924
5	retention	4	72	somatosensory-abrupt	0.347363	0.440452
5	retention	4	73	somatosensory-abrupt	0.390178	0.452487
5	retention	4	74	somatosensory-abrupt	0.474585	0.489575
5	retention	4	75	somatosensory-abrupt	0.499593	0.540313
5	retention	4	76	somatosensory-abrupt	0.462345	0.577183
5	retention	4	77	somatosensory-abrupt	0.470394	0.608595
5	retention	4	78	somatosensory-abrupt	0.517534	0.655213
5	retention	4	79	somatosensory-abrupt	0.588929	0.684543
5	retention	4	80	somatosensory-abrupt	0.653871	0.710456
5	retention	4	81	somatosensory-abrupt	0.644701	0.705517
5	retention	4	82	somatosensory-abrupt	0.627237	0.725783
5	retention	4	83	somatosensory-abrupt	0.662344	0.792697
5	retention	4	84	somatosensory-abrupt	0.713109	0.817541
5	retention	4	85	somatosensory-abrupt	0.765228	0.835663
5	retention	4	86	somatosensory-abrupt	0.796291	0.901082
5	retention	4	87	somatosensory-abrupt	0.794363	0.977064
5	retention	4	88	somatosensory-abrupt	0.78937	1.00849
5	retention	4	89	somatosensory-abrupt	0.808518	1.02685
5	retention	4	90	somatosensory-abrupt	0.868629	1.09252
5	retention	4	91	somatosensory-abrupt	0.92154	1.14486
5	retention	4	92	somatosensory-abrupt	0.904845	1.18301
5	retention	4	93	somatosensory-abrupt	0.884272	1.21077
5	retention	4	94	somatosensory-abrupt	0.886146	1.28344
5	retention	4	95	somatosensory-abrupt	0.901208	1.36471
5	retention	4	96	somatosensory-abrupt	0.986907	1.39549
5	retention	4	97	somatosensory-abrupt	1.05818	1.44642
5	retention	4	98	somatosensory-abrupt	1.02716	1.51206
5	retention	4	99	somatosensory-abrupt	0.999477	1.58838
5	retention	4	100	somatosensory-abrupt	1.00824	1.644
5	retention	4	101	somatosensory-abrupt	1.01551	1.68457
5	retention	4	102	somatosensory-abrupt	1.02876	1.74277
5	retention	4	103	somatosensory-abrupt	1.00682	1.83317
5	retention	4	104	somatosensory-abrupt	0.954101	1.89902
5	retention	4	105	somatosensory-abrupt	0.943211	1.95173
5	retention	4	106	somatosensory-abrupt	1.0003	2.01879
5	retention	4	107	somatosensory-abrupt	1.08777	2.09179
5	retention	4	108	somatosensory-abrupt	1.11878	2.14505
5	retention	4	109	somatosensory-abrupt	1.06799	2.21271
5	retention	4	110	somatosensory-abrupt	1.00984	2.28612
5	retention	4	111	somatosensory-abrupt	0.981354	2.33983
5	retention	4	112	somatosensory-abrupt	0.977811	2.43648
5	retention	4	113	somatosensory-abrupt	1.00257	2.507
5	retention	4	114	somatosensory-abrupt	0.981696	2.5541
5	retention	4	115	somatosensory-abrupt	0.929663	2.61734
5	retention	4	116	somatosensory-abrupt	0.92572	2.69242
5	retention	4	117	somatosensory-abrupt	0.95601	2.74731
5	retention	4	118	somatosensory-abrupt	1.00651	2.81647
5	retention	4	119	somatosensory-abrupt	1.02197	2.89122
5	retention	4	120	somatosensory-abrupt	0.980391	2.94609
5	retention	4	121	somatosensory-abrupt	0.952038	3.06828
5	retention	4	122	somatosensory-abrupt	0.944458	3.15745
5	retention	4	123	somatosensory-abrupt	0.939726	3.19414
5	retention	4	124	somatosensory-abrupt	0.94978	3.2501
5	retention	4	125	somatosensory-abrupt	0.925405	3.32022
5	retention	4	126	somatosensory-abrupt	0.902485	3.42495
5	retention	4	127	somatosensory-abrupt	0.927666	3.50163
5	retention	4	128	somatosensory-abrupt	0.964294	3.53368
5	retention	4	129	somatosensory-abrupt	1.02246	3.58656
5	retention	4	130	somatosensory-abrupt	1.05797	3.64997
5	retention	4	131	somatosensory-abrupt	1.03533	3.72574
5	retention	4	132	somatosensory-abrupt	1.00117	3.80591
5	retention	4	133	somatosensory-abrupt	1.01281	3.86492
5	retention	4	134	somatosensory-abrupt	1.06509	3.94216
5	retention	4	135	somatosensory-abrupt	1.13063	3.99897
5	retention	4	136	somatosensory-abrupt	1.16798	4.04114
5	retention	4	137	somatosensory-abrupt	1.17653	4.12618
5	retention	4	138	somatosensory-abrupt	1.19595	4.18871
5	retention	4	139	somatosensory-abrupt	1.236	4.21049
5	retention	4	140	somatosensory-abrupt	1.30949	4.28097
5	retention	4	141	somatosensory-abrupt	1.37525	4.38674
5	retention	4	142	somatosensory-abrupt	1.40303	4.46458
5	retention	4	143	somatosensory-abrupt	1.42735	4.52212
5	retention	4	144	somatosensory-abrupt	1.46861	4.54014
5	retention	4	145	somatosensory-abrupt	1.53039	4.58357
5	retention	4	146	somatosensory-abrupt	1.60457	4.64061
5	retention	4	147	somatosensory-abrupt	1.60953	4.70801
5	retention	4	148	somatosensory-abrupt	1.59378	4.78714
5	retention	4	149	somatosensory-abrupt	1.65315	4.82099
5	retention	4	150	somatosensory-abrupt	1.75239	4.8466
5	retention	4	151	somatosensory-abrupt	1.83142	4.92058
5	retention	4	152	somatosensory-abrupt	1.86817	4.97519
5	retention	4	153	somatosensory-abrupt	1.87069	4.99128
5	retention	4	154	somatosensory-abrupt	1.87579	5.02886
5	retention	4	155	somatosensory-abrupt	1.91667	5.08226
5	retention	4	156	somatosensory-abrupt	1.9595	5.15164
5	retention	4	157	somatosensory-abrupt	1.99395	5.17817
5	retention	4	158	somatosensory-abrupt	1.99961	5.19871
5	retention	4	159	somatosensory-abrupt	1.98895	5.26933
5	retention	4	160	somatosensory-abrupt	2.00889	5.32173
5	retention	4	161	somatosensory-abrupt	2.07314	5.30633
5	retention	4	162	somatosensory-abrupt	2.1455	5.32605
5	retention	4	163	somatosensory-abrupt	2.16165	5.37095
5	retention	4	164	somatosensory-abrupt	2.13784	5.43013
5	retention	4	165	somatosensory-abrupt	2.11914	5.47409
5	retention	4	166	somatosensory-abrupt	2.13078	5.48227
5	retention	4	167	somatosensory-abrupt	2.17429	5.51453
5	retention	4	168	somatosensory-abrupt	2.23422	5.56901
5	retention	4	169	somatosensory-abrupt	2.26472	5.58437
5	retention	4	170	somatosensory-abrupt	2.28474	5.59701
5	retention	4	171	somatosensory-abrupt	2.3391	5.6071
5	retention	4	172	somatosensory-abrupt	2.41039	5.67122
5	retention	4	173	somatosensory-abrupt	2.47143	5.74848
5	retention	4	174	somatosensory-abrupt	2.49307	5.7255
5	retention	4	175	somatosensory-abrupt	2.47824	5.73544
5	retention	4	176	somatosensory-abrupt	2.47612	5.79923
5	retention	4	177	somatosensory-abrupt	2.50871	5.84677
5	retention	4	178	somatosensory-abrupt	2.55756	5.8572
5	retention	4	179	somatosensory-abrupt	2.62758	5.86602
5	retention	4	180	somatosensory-abrupt	2.6548	5.87365
5	retention	4	181	somatosensory-abrupt	2.63736	5.91055
5	retention	4	182	somatosensory-abrupt	2.66512	5.90835
5	retention	4	183	somatosensory-abrupt	2.73066	5.93841
5	retention	4	184	somatosensory-abrupt	2.78653	5.99127
5	retention	4	185	somatosensory-abrupt	2.77974	5.97087
5	retention	4	186	somatosensory-abrupt	2.7153	5.98745
5	retention	4	187	somatosensory-abrupt	2.64128	6.03086
5	retention	4	188	somatosensory-abrupt	2.5791	6.03342
5	retention	4	189	somatosensory-abrupt	2.55537	6.03664
5	retention	4	190	somatosensory-abrupt	2.54871	6.04006
5	retention	4	191	somatosensory-abrupt	2.48599	6.01806
5	retention	4	192	somatosensory-abrupt	2.41844	6.03358
5	retention	4	193	somatosensory-abrupt	2.39536	6.04593
5	retention	4	194	somatosensory-abrupt	2.38504	6.02584
5	retention	4	195	somatosensory-abrupt	2.38468	6.0428
5	retention	4	196	somatosensory-abrupt	2.34075	6.05618
5	retention	4	197	somatosensory-abrupt	2.2539	6.03676
5	retention	4	198	somatosensory-abrupt	2.19042	6.02378
5	retention	4	199	somatosensory-abrupt	2.16402	6.04596
5	retention	4	200	somatosensory-abrupt	2.17479	6.06312
5	retention	4	201	somatosensory-abrupt	2.17118	6.0203
5	retention	4	202	somatosensory-abrupt	2.09156	6.02093
5	retention	4	203	somatosensory-abrupt	1.99547	6.01774
5	retention	4	204	somatosensory-abrupt	1.93783	5.99068
5	retention	4	205	somatosensory-abrupt	1.91535	6.00254
5	retention	4	206	somatosensory-abrupt	1.89905	5.98163
5	retention	4	207	somatosensory-abrupt	1.83451	5.96759
5	retention	4	208	somatosensory-abrupt	1.73018	5.98447
5	retention	4	209	somatosensory-abrupt	1.64524	5.94544
5	retention	4	210	somatosensory-abrupt	1.61156	5.91831
5	retention	4	211	somatosensory-abrupt	1.64627	5.92554
5	retention	4	212	somatosensory-abrupt	1.67444	5.9057
5	retention	4	213	somatosensory-abrupt	1.61547	5.89226
5	retention	4	214	somatosensory-abrupt	1.53106	5.85269
5	retention	4	215	somatosensory-abrupt	1.46085	5.82497
5	retention	4	216	somatosensory-abrupt	1.41191	5.80563
5	retention	4	217	somatosensory-abrupt	1.3994	5.73548
5	retention	4	218	somatosensory-abrupt	1.33637	5.71627
5	retention	4	219	somatosensory-abrupt	1.25282	5.7293
5	retention	4	220	somatosensory-abrupt	1.2184	5.68257
5	retention	4	221	somatosensory-abrupt	1.20653	5.61867
5	retention	4	222	somatosensory-abrupt	1.21868	5.57302
5	retention	4	223	somatosensory-abrupt	1.14366	5.54514
5	retention	4	224	somatosensory-abrupt	0.977685	5.52115
5	retention	4	225	somatosensory-abrupt	0.882043	5.47357
5	retention	4	226	somatosensory-abrupt	0.855625	5.41339
5	retention	4	227	somatosensory-abrupt	0.846442	5.34391
5	retention	4	228	somatosensory-abrupt	0.821669	5.29419
5	retention	4	229	somatosensory-abrupt	0.729881	5.25412
5	retention	4	230	somatosensory-abrupt	0.613695	5.19477
5	retention	4	231	somatosensory-abrupt	0.540875	5.18329
5	retention	4	232	somatosensory-abrupt	0.497036	5.149
5	retention	4	233	somatosensory-abrupt	0.458255	5.06734
5	retention	4	234	somatosensory-abrupt	0.407377	4.97752
5	retention	4	235	somatosensory-abrupt	0.303979	4.91288
5	retention	4	236	somatosensory-abrupt	0.212313	4.86636
5	retention	4	237	somatosensory-abrupt	0.151385	4.80209
5	retention	4	238	somatosensory-abrupt	0.10922	4.7559
5	retention	4	239	somatosensory-abrupt	0.0967811	4.69175
5	retention	4	240	somatosensory-abrupt	0.0297638	4.61457
5	retention	4	241	somatosensory-abrupt	-0.0760068	4.56347
5	retention	4	242	somatosensory-abrupt	-0.125112	4.46905
5	retention	4	243	somatosensory-abrupt	-0.137025	4.39647
5	retention	4	244	somatosensory-abrupt	-0.129885	4.34398
5	retention	4	245	somatosensory-abrupt	-0.148305	4.27523
5	retention	4	246	somatosensory-abrupt	-0.261401	4.22558
5	retention	4	247	somatosensory-abrupt	-0.345027	4.13213
5	retention	4	248	somatosensory-abrupt	-0.353291	4.06009
5	retention	4	249	somatosensory-abrupt	-0.337196	4.00802
5	retention	4	250	somatosensory-abrupt	-0.329562	3.9439
5	retention	4	251	somatosensory-abrupt	-0.397739	3.86642
5	retention	4	252	somatosensory-abrupt	-0.483502	3.81047
5	retention	4	253	somatosensory-abrupt	-0.511951	3.76552
5	retention	4	254	somatosensory-abrupt	-0.512402	3.70199
5	retention	4	255	somatosensory-abrupt	-0.500782	3.62938
5	retention	4	256	somatosensory-abrupt	-0.49289	3.54569
5	retention	4	257	somatosensory-abrupt	-0.530945	3.48512
5	retention	4	258	somatosensory-abrupt	-0.564726	3.43682
5	retention	4	259	somatosensory-abrupt	-0.559349	3.37071
5	retention	4	260	somatosensory-abrupt	-0.508426	3.29619
5	retention	4	261	somatosensory-abrupt	-0.426238	3.21098
5	retention	4	262	somatosensory-abrupt	-0.420593	3.1493
5	retention	4	263	somatosensory-abrupt	-0.486835	3.10463
5	retention	4	264	somatosensory-abrupt	-0.514902	3.04112
5	retention	4	265	somatosensory-abrupt	-0.511734	2.99515
5	retention	4	266	somatosensory-abrupt	-0.485649	2.93512
5	retention	4	267	somatosensory-abrupt	-0.462149	2.86041
5	retention	4	268	somatosensory-abrupt	-0.501034	2.83307
5	retention	4	269	somatosensory-abrupt	-0.527494	2.81334
5	retention	4	270	somatosensory-abrupt	-0.51965	2.76789
5	retention	4	271	somatosensory-abrupt	-0.498617	2.70817
5	retention	4	272	somatosensory-abrupt	-0.447929	2.63812
5	retention	4	273	somatosensory-abrupt	-0.470926	2.61418
5	retention	4	274	somatosensory-abrupt	-0.544443	2.56555
5	retention	4	275	somatosensory-abrupt	-0.53384	2.50355
5	retention	4	276	somatosensory-abrupt	-0.469097	2.51679
5	retention	4	277	somatosensory-abrupt	-0.369996	2.5265
5	retention	4	278	somatosensory-abrupt	-0.290662	2.4755
5	retention	4	279	somatosensory-abrupt	-0.284989	2.43858
5	retention	4	280	somatosensory-abrupt	-0.288189	2.41183
5	retention	4	281	somatosensory-abrupt	-0.261037	2.39254
5	retention	4	282	somatosensory-abrupt	-0.196643	2.37859
5	retention	4	283	somatosensory-abrupt	-0.099939	2.3686
5	retention	4	284	somatosensory-abrupt	-0.0491982	2.33452
5	retention	4	285	somatosensory-abrupt	-0.0618787	2.30991
5	retention	4	286	somatosensory-abrupt	-0.0761562	2.29207
5	retention	4	287	somatosensory-abrupt	-0.085428	2.24786
5	retention	4	288	somatosensory-abrupt	-0.0671391	2.2472
5	retention	4	289	somatosensory-abrupt	-0.0599282	2.24682
5	retention	4	290	somatosensory-abrupt	-0.124284	2.21523
5	retention	4	291	somatosensory-abrupt	-0.16267	2.19688
5	retention	4	292	somatosensory-abrupt	-0.153827	2.18361
5	retention	4	293	somatosensory-abrupt	-0.151152	2.16958
5	retention	4	294	somatosensory-abrupt	-0.11811	2.15945
5	retention	4	295	somatosensory-abrupt	-0.123261	2.12526
5	retention	4	296	somatosensory-abrupt	-0.171227	2.1005
5	retention	4	297	somatosensory-abrupt	-0.180651	2.10953
5	retention	4	298	somatosensory-abrupt	-0.162948	2.11615
5	retention	4	299	somatosensory-abrupt	-0.140432	2.09412
5	retention	4	300	somatosensory-abrupt	-0.17043	2.07818
5	retention	4	301	somatosensory-abrupt	-0.282929	2.06218
5	retention	4	302	somatosensory-abrupt	-0.369005	2.05063
5	retention	4	303	somatosensory-abrupt	-0.368441	2.01535
5	retention	4	304	somatosensory-abrupt	-0.287001	1.9853
5	retention	4	305	somatosensory-abrupt	-0.224613	1.99498
5	retention	4	306	somatosensory-abrupt	-0.292435	1.97512
5	retention	4	307	somatosensory-abrupt	-0.387716	1.95627
5	retention	4	308	somatosensory-abrupt	-0.435111	1.94262
5	retention	4	309	somatosensory-abrupt	-0.43833	1.90581
5	retention	4	310	somatosensory-abrupt	-0.404525	1.87461
5	retention	4	311	somatosensory-abrupt	-0.405902	1.82052
5	retention	4	312	somatosensory-abrupt	-0.490373	1.78578
5	retention	4	313	somatosensory-abrupt	-0.537904	1.78757
5	retention	4	314	somatosensory-abrupt	-0.514216	1.75743
5	retention	4	315	somatosensory-abrupt	-0.47621	1.7086
5	retention	4	316	somatosensory-abrupt	-0.429671	1.70017
5	retention	4	317	somatosensory-abrupt	-0.451066	1.66256
5	retention	4	318	somatosensory-abrupt	-0.488015	1.60831
5	retention	4	319	somatosensory-abrupt	-0.446658	1.59593
5	retention	4	320	somatosensory-abrupt	-0.368077	1.55547
5	retention	4	321	somatosensory-abrupt	-0.276805	1.52613
5	retention	4	322	somatosensory-abrupt	-0.221071	1.50483
5	retention	4	323	somatosensory-abrupt	-0.237935	1.48941
5	retention	4	324	somatosensory-abrupt	-0.253972	1.44671
5	retention	4	325	somatosensory-abrupt	-0.220385	1.3887
5	retention	4	326	somatosensory-abrupt	-0.1469	1.37362
5	retention	4	327	somatosensory-abrupt	-0.0750779	1.33117
5	retention	4	328	somatosensory-abrupt	-0.0833223	1.27331
5	retention	4	329	somatosensory-abrupt	-0.111124	1.25836
5	retention	4	330	somatosensory-abrupt	-0.089928	1.21598
5	retention	4	331	somatosensory-abrupt	-0.0196645	1.15817
5	retention	4	332	somatosensory-abrupt	0.0839538	1.14771
5	retention	4	333	somatosensory-abrupt	0.140469	1.1086
5	retention	4	334	somatosensory-abrupt	0.102536	1.04868
5	retention	4	335	somatosensory-abrupt	0.0792403	1.00516
5	retention	4	336	somatosensory-abrupt	0.123325	1.00509
5	retention	4	337	somatosensory-abrupt	0.186194	0.977964
5	retention	4	338	somatosensory-abrupt	0.274469	0.89522
5	retention	4	339	somatosensory-abrupt	0.298203	0.835107
5	retention	4	340	somatosensory-abrupt	0.28542	0.822984
5	retention	4	341	somatosensory-abrupt	0.309317	0.814175
5	retention	4	342	somatosensory-abrupt	0.332223	0.776254
5	retention	4	343	somatosensory-abrupt	0.386091	0.748708
5	retention	4	344	somatosensory-abrupt	0.419824	0.701626
5	retention	4	345	somatosensory-abrupt	0.383513	0.63589
5	retention	4	346	somatosensory-abrupt	0.369473	0.619681
5	retention	4	347	somatosensory-abrupt	0.383997	0.607904
5	retention	4	348	somatosensory-abrupt	0.399121	0.567813
5	retention	4	349	somatosensory-abrupt	0.434331	0.53869
5	retention	4	350	somatosensory-abrupt	0.400886	0.517536
5	retention	4	351	somatosensory-abrupt	0.32246	0.470622
5	retention	4	352	somatosensory-abrupt	0.313929	0.436546
5	retention	4	353	somatosensory-abrupt	0.372729	0.411786
5	retention	4	354	somatosensory-abrupt	0.444449	0.362255
5	retention	4	355	somatosensory-abrupt	0.467299	0.326271
5	retention	4	356	somatosensory-abrupt	0.406634	0.273065
5	retention	4	357	somatosensory-abrupt	0.342761	0.234412
5	retention	4	358	somatosensory-abrupt	0.329539	0.233395
5	retention	4	359	somatosensory-abrupt	0.342206	0.205598
5	retention	4	360	somatosensory-abrupt	0.358561	0.153852
5	retention	4	361	somatosensory-abrupt	0.336098	0.143323
5	retention	4	362	somatosensory-abrupt	0.2846	0.108616
5	retention	4	363	somatosensory-abrupt	0.247805	0.0518511
5	retention	4	364	somatosensory-abrupt	0.242781	0.0421685
5	retention	4	365	somatosensory-abrupt	0.264705	0.0351272
5	retention	4	366	somatosensory-abrupt	0.28842	-0.00152626
5	retention	4	367	somatosensory-abrupt	0.273453	-0.0281615
5	retention	4	368	somatosensory-abrupt	0.265188	-0.0475021
5	retention	4	369	somatosensory-abrupt	0.295733	-0.0931074
5	retention	4	370	somatosensory-abrupt	0.361523	-0.126229
5	retention	4	371	somatosensory-abrupt	0.415372	-0.145786
5	retention	4	372	somatosensory-abrupt	0.410039	-0.132958
5	retention	4	373	somatosensory-abrupt	0.338803	-0.123626
5	retention	4	374	somatosensory-abrupt	0.28561	-0.175428
5	retention	4	375	somatosensory-abrupt	0.281081	-0.213055
5	retention	4	376	somatosensory-abrupt	0.304217	-0.18182
5	retention	4	377	somatosensory-abrupt	0.323745	-0.159114
5	retention	4	378	somatosensory-abrupt	0.261997	-0.142629
5	retention	4	379	somatosensory-abrupt	0.146238	-0.13064
5	retention	4	380	somatosensory-abrupt	0.0205472	-0.148955
5	retention	4	381	somatosensory-abrupt	-0.059923	-0.135242
5	retention	4	382	somatosensory-abrupt	-0.0997779	-0.125268
5	retention	4	383	somatosensory-abrupt	-0.170809	-0.118031
5	retention	4	384	somatosensory-abrupt	-0.30021	-0.0857494
5	retention	4	385	somatosensory-abrupt	-0.423751	-0.0893115
5	retention	4	386	somatosensory-abrupt	-0.50924	-0.0919058
5	retention	4	387	somatosensory-abrupt	-0.552553	-0.0937806
5	retention	4	388	somatosensory-abrupt	-0.560013	-0.0951497
5	retention	4	389	somatosensory-abrupt	-0.620854	-0.0691263
5	retention	4	390	somatosensory-abrupt	-0.718187	-0.0502202
5	retention	4	391	somatosensory-abrupt	-0.795858	-0.0319495
5	retention	4	392	somatosensory-abrupt	-0.869384	-0.0186797
5	retention	4	393	somatosensory-abrupt	-0.910007	-0.0135708
5	retention	4	394	somatosensory-abrupt	-0.96351	-0.00985917
5	retention	4	395	somatosensory-abrupt	-1.06495	-0.00716269
5	retention	4	396	somatosensory-abrupt	-1.11938	-0.00520369
5	retention	4	397	somatosensory-abrupt	-1.12003	-0.00378048
5	retention	4	398	somatosensory-abrupt	-1.11312	0.0288009
5	retention	4	399	somatosensory-abrupt	-1.09456	0.0524712
5	retention	4	400	somatosensory-abrupt	-1.11088	0.0381203
5	retention	5	1	somatosensory-abrupt	-0.152527	-0.0168552
5	retention	5	2	somatosensory-abrupt	-0.0811712	-0.0122453
5	retention	5	3	somatosensory-abrupt	-0.0451761	-0.0088962
5	retention	5	4	somatosensory-abrupt	-0.0812408	-0.00646309
5	retention	5	5	somatosensory-abrupt	-0.102965	-0.00469543
5	retention	5	6	somatosensory-abrupt	-0.0927252	-0.00341123
5	retention	5	7	somatosensory-abrupt	-0.0319305	-0.0544351
5	retention	5	8	somatosensory-abrupt	0.0309348	-0.091504
5	retention	5	9	somatosensory-abrupt	0.00419679	-0.0664777
5	retention	5	10	somatosensory-abrupt	-0.058948	-0.048296
5	retention	5	11	somatosensory-abrupt	-0.0853201	-0.0350871
5	retention	5	12	somatosensory-abrupt	-0.0862682	-0.0254908
5	retention	5	13	somatosensory-abrupt	-0.0269792	-0.018519
5	retention	5	14	somatosensory-abrupt	-0.00760352	-0.0134541
5	retention	5	15	somatosensory-abrupt	-0.0773641	-0.00977439
5	retention	5	16	somatosensory-abrupt	-0.0998368	-0.0306933
5	retention	5	17	somatosensory-abrupt	-0.0922924	-0.0458914
5	retention	5	18	somatosensory-abrupt	-0.0797296	-0.0333401
5	retention	5	19	somatosensory-abrupt	-0.0441076	-0.0242216
5	retention	5	20	somatosensory-abrupt	-0.0705394	-0.017597
5	retention	5	21	somatosensory-abrupt	-0.116326	-0.0127842
5	retention	5	22	somatosensory-abrupt	-0.100089	-0.00928772
5	retention	5	23	somatosensory-abrupt	-0.0876767	-0.00674753
5	retention	5	24	somatosensory-abrupt	-0.0566764	-0.00490208
5	retention	5	25	somatosensory-abrupt	-0.0599155	-0.00356136
5	retention	5	26	somatosensory-abrupt	-0.129767	-0.030947
5	retention	5	27	somatosensory-abrupt	-0.153071	-0.0508428
5	retention	5	28	somatosensory-abrupt	-0.119985	-0.0369373
5	retention	5	29	somatosensory-abrupt	-0.0473682	-0.0268349
5	retention	5	30	somatosensory-abrupt	-0.00708199	-0.0194956
5	retention	5	31	somatosensory-abrupt	-0.0599369	-0.0141635
5	retention	5	32	somatosensory-abrupt	-0.126604	-0.0102898
5	retention	5	33	somatosensory-abrupt	-0.136142	-0.00747554
5	retention	5	34	somatosensory-abrupt	-0.0831455	-0.00543098
5	retention	5	35	somatosensory-abrupt	0.0121657	-0.00394561
5	retention	5	36	somatosensory-abrupt	0.0460521	-0.00286649
5	retention	5	37	somatosensory-abrupt	-0.0137184	-0.0020825
5	retention	5	38	somatosensory-abrupt	-0.0526273	-0.00151294
5	retention	5	39	somatosensory-abrupt	-0.0479292	-0.00109915
5	retention	5	40	somatosensory-abrupt	-0.0326973	-0.000798532
5	retention	5	41	somatosensory-abrupt	-0.0122152	0.0230157
5	retention	5	42	somatosensory-abrupt	-0.0612344	0.0403167
5	retention	5	43	somatosensory-abrupt	-0.124824	0.0292901
5	retention	5	44	somatosensory-abrupt	-0.0916829	0.0212792
5	retention	5	45	somatosensory-abrupt	-0.040029	0.0390604
5	retention	5	46	somatosensory-abrupt	0.0377783	0.0519763
5	retention	5	47	somatosensory-abrupt	0.106918	0.0661219
5	retention	5	48	somatosensory-abrupt	0.0989515	0.100005
5	retention	5	49	somatosensory-abrupt	0.0805149	0.0962554
5	retention	5	50	somatosensory-abrupt	0.0988302	0.0935407
5	retention	5	51	somatosensory-abrupt	0.140021	0.119926
5	retention	5	52	somatosensory-abrupt	0.2082	0.139104
5	retention	5	53	somatosensory-abrupt	0.235532	0.153034
5	retention	5	54	somatosensory-abrupt	0.215341	0.191532
5	retention	5	55	somatosensory-abrupt	0.244407	0.191125
5	retention	5	56	somatosensory-abrupt	0.296169	0.190846
5	retention	5	57	somatosensory-abrupt	0.358972	0.242633
5	retention	5	58	somatosensory-abrupt	0.405453	0.256635
5	retention	5	59	somatosensory-abrupt	0.406488	0.266824
5	retention	5	60	somatosensory-abrupt	0.411559	0.326239
5	retention	5	61	somatosensory-abrupt	0.446033	0.369412
5	retention	5	62	somatosensory-abrupt	0.497126	0.400803
5	retention	5	63	somatosensory-abrupt	0.566248	0.423612
5	retention	5	64	somatosensory-abrupt	0.60012	0.416554
5	retention	5	65	somatosensory-abrupt	0.569579	0.463493
5	retention	5	66	somatosensory-abrupt	0.572179	0.469178
5	retention	5	67	somatosensory-abrupt	0.616682	0.473371
5	retention	5	68	somatosensory-abrupt	0.657374	0.528458
5	retention	5	69	somatosensory-abrupt	0.704033	0.573267
5	retention	5	70	somatosensory-abrupt	0.730954	0.605831
5	retention	5	71	somatosensory-abrupt	0.752227	0.629534
5	retention	5	72	somatosensory-abrupt	0.786197	0.670449
5	retention	5	73	somatosensory-abrupt	0.809321	0.700208
5	retention	5	74	somatosensory-abrupt	0.854067	0.726604
5	retention	5	75	somatosensory-abrupt	0.88954	0.769519
5	retention	5	76	somatosensory-abrupt	0.881977	0.800716
5	retention	5	77	somatosensory-abrupt	0.898462	0.851908
5	retention	5	78	somatosensory-abrupt	0.912807	0.8891
5	retention	5	79	somatosensory-abrupt	0.923862	0.887759
5	retention	5	80	somatosensory-abrupt	0.948879	0.939005
5	retention	5	81	somatosensory-abrupt	0.921971	1.00476
5	retention	5	82	somatosensory-abrupt	0.876612	1.02885
5	retention	5	83	somatosensory-abrupt	0.892588	1.07021
5	retention	5	84	somatosensory-abrupt	0.934113	1.12403
5	retention	5	85	somatosensory-abrupt	0.977186	1.168
5	retention	5	86	somatosensory-abrupt	0.984878	1.19999
5	retention	5	87	somatosensory-abrupt	0.961147	1.19483
5	retention	5	88	somatosensory-abrupt	0.943185	1.27202
5	retention	5	89	somatosensory-abrupt	0.918409	1.35665
5	retention	5	90	somatosensory-abrupt	0.916505	1.3898
5	retention	5	91	somatosensory-abrupt	0.926636	1.41395
5	retention	5	92	somatosensory-abrupt	0.907216	1.46023
5	retention	5	93	somatosensory-abrupt	0.873916	1.49389
5	retention	5	94	somatosensory-abrupt	0.866342	1.54715
5	retention	5	95	somatosensory-abrupt	0.864551	1.63833
5	retention	5	96	somatosensory-abrupt	0.884852	1.6762
5	retention	5	97	somatosensory-abrupt	0.884224	1.7325
5	retention	5	98	somatosensory-abrupt	0.822403	1.77353
5	retention	5	99	somatosensory-abrupt	0.79629	1.80358
5	retention	5	100	somatosensory-abrupt	0.810077	1.85419
5	retention	5	101	somatosensory-abrupt	0.819389	1.91982
5	retention	5	102	somatosensory-abrupt	0.827568	1.99163
5	retention	5	103	somatosensory-abrupt	0.812643	2.01535
5	retention	5	104	somatosensory-abrupt	0.772576	2.03759
5	retention	5	105	somatosensory-abrupt	0.764825	2.10659
5	retention	5	106	somatosensory-abrupt	0.794685	2.18094
5	retention	5	107	somatosensory-abrupt	0.863225	2.23996
5	retention	5	108	somatosensory-abrupt	0.888093	2.28314
5	retention	5	109	somatosensory-abrupt	0.826342	2.33883
5	retention	5	110	somatosensory-abrupt	0.772999	2.40359
5	retention	5	111	somatosensory-abrupt	0.738461	2.4557
5	retention	5	112	somatosensory-abrupt	0.728948	2.49861
5	retention	5	113	somatosensory-abrupt	0.75378	2.5495
5	retention	5	114	somatosensory-abrupt	0.749179	2.61558
5	retention	5	115	somatosensory-abrupt	0.672002	2.63985
5	retention	5	116	somatosensory-abrupt	0.640834	2.68206
5	retention	5	117	somatosensory-abrupt	0.663575	2.76598
5	retention	5	118	somatosensory-abrupt	0.689045	2.80322
5	retention	5	119	somatosensory-abrupt	0.707426	2.83077
5	retention	5	120	somatosensory-abrupt	0.686341	2.8753
5	retention	5	121	somatosensory-abrupt	0.678895	2.93703
5	retention	5	122	somatosensory-abrupt	0.686082	3.01122
5	retention	5	123	somatosensory-abrupt	0.701717	3.03665
5	retention	5	124	somatosensory-abrupt	0.729786	3.05565
5	retention	5	125	somatosensory-abrupt	0.73881	3.09883
5	retention	5	126	somatosensory-abrupt	0.75138	3.13068
5	retention	5	127	somatosensory-abrupt	0.803659	3.1543
5	retention	5	128	somatosensory-abrupt	0.872548	3.17193
5	retention	5	129	somatosensory-abrupt	0.963586	3.20959
5	retention	5	130	somatosensory-abrupt	1.02442	3.29083
5	retention	5	131	somatosensory-abrupt	1.01828	3.35504
5	retention	5	132	somatosensory-abrupt	1.01881	3.34883
5	retention	5	133	somatosensory-abrupt	1.06001	3.36935
5	retention	5	134	somatosensory-abrupt	1.12224	3.40905
5	retention	5	135	somatosensory-abrupt	1.18437	3.46772
5	retention	5	136	somatosensory-abrupt	1.21704	3.51544
5	retention	5	137	somatosensory-abrupt	1.2281	3.52172
5	retention	5	138	somatosensory-abrupt	1.25598	3.55126
5	retention	5	139	somatosensory-abrupt	1.28999	3.60254
5	retention	5	140	somatosensory-abrupt	1.35959	3.66958
5	retention	5	141	somatosensory-abrupt	1.44352	3.6897
5	retention	5	142	somatosensory-abrupt	1.479	3.70503
5	retention	5	143	somatosensory-abrupt	1.49012	3.74598
5	retention	5	144	somatosensory-abrupt	1.51903	3.80569
5	retention	5	145	somatosensory-abrupt	1.56033	3.87435
5	retention	5	146	somatosensory-abrupt	1.60824	3.92495
5	retention	5	147	somatosensory-abrupt	1.64142	3.9671
5	retention	5	148	somatosensory-abrupt	1.64827	3.96906
5	retention	5	149	somatosensory-abrupt	1.68692	4.00065
5	retention	5	150	somatosensory-abrupt	1.74141	4.0783
5	retention	5	151	somatosensory-abrupt	1.80352	4.1355
5	retention	5	152	somatosensory-abrupt	1.85521	4.15304
5	retention	5	153	somatosensory-abrupt	1.8727	4.16663
5	retention	5	154	somatosensory-abrupt	1.89094	4.20661
5	retention	5	155	somatosensory-abrupt	1.92216	4.26131
5	retention	5	156	somatosensory-abrupt	1.94906	4.33128
5	retention	5	157	somatosensory-abrupt	1.95656	4.35807
5	retention	5	158	somatosensory-abrupt	1.93757	4.37844
5	retention	5	159	somatosensory-abrupt	1.88443	4.39393
5	retention	5	160	somatosensory-abrupt	1.86714	4.43105
5	retention	5	161	somatosensory-abrupt	1.9062	4.48825
5	retention	5	162	somatosensory-abrupt	1.97905	4.53081
5	retention	5	163	somatosensory-abrupt	2.01685	4.56711
5	retention	5	164	somatosensory-abrupt	1.95689	4.59448
5	retention	5	165	somatosensory-abrupt	1.87163	4.61045
5	retention	5	166	somatosensory-abrupt	1.79715	4.62767
5	retention	5	167	somatosensory-abrupt	1.72829	4.66602
5	retention	5	168	somatosensory-abrupt	1.69211	4.69477
5	retention	5	169	somatosensory-abrupt	1.65277	4.72119
5	retention	5	170	somatosensory-abrupt	1.58862	4.73662
5	retention	5	171	somatosensory-abrupt	1.54142	4.7487
5	retention	5	172	somatosensory-abrupt	1.49247	4.7882
5	retention	5	173	somatosensory-abrupt	1.45649	4.79247
5	retention	5	174	somatosensory-abrupt	1.40986	4.82655
5	retention	5	175	somatosensory-abrupt	1.331	4.84722
5	retention	5	176	somatosensory-abrupt	1.25613	4.8635
5	retention	5	177	somatosensory-abrupt	1.18614	4.9058
5	retention	5	178	somatosensory-abrupt	1.12314	4.9124
5	retention	5	179	somatosensory-abrupt	1.07788	4.94329
5	retention	5	180	somatosensory-abrupt	1.00454	4.96667
5	retention	5	181	somatosensory-abrupt	0.912299	4.98458
5	retention	5	182	somatosensory-abrupt	0.882447	4.99851
5	retention	5	183	somatosensory-abrupt	0.879666	5.00954
5	retention	5	184	somatosensory-abrupt	0.883339	5.01847
5	retention	5	185	somatosensory-abrupt	0.850352	5.05595
5	retention	5	186	somatosensory-abrupt	0.762105	5.07938
5	retention	5	187	somatosensory-abrupt	0.684981	5.07197
5	retention	5	188	somatosensory-abrupt	0.622335	5.07211
5	retention	5	189	somatosensory-abrupt	0.584947	5.09863
5	retention	5	190	somatosensory-abrupt	0.574819	5.11409
5	retention	5	191	somatosensory-abrupt	0.519853	5.15656
5	retention	5	192	somatosensory-abrupt	0.444959	5.16257
5	retention	5	193	somatosensory-abrupt	0.410367	5.13796
5	retention	5	194	somatosensory-abrupt	0.382591	5.12071
5	retention	5	195	somatosensory-abrupt	0.374152	5.10927
5	retention	5	196	somatosensory-abrupt	0.345152	5.15756
5	retention	5	197	somatosensory-abrupt	0.267325	5.13759
5	retention	5	198	somatosensory-abrupt	0.235304	5.09845
5	retention	5	199	somatosensory-abrupt	0.252435	5.12679
5	retention	5	200	somatosensory-abrupt	0.310138	5.1739
5	retention	5	201	somatosensory-abrupt	0.363223	5.15293
5	retention	5	202	somatosensory-abrupt	0.313694	5.10837
5	retention	5	203	somatosensory-abrupt	0.24788	5.10708
5	retention	5	204	somatosensory-abrupt	0.24808	5.08116
5	retention	5	205	somatosensory-abrupt	0.289558	5.03279
5	retention	5	206	somatosensory-abrupt	0.349788	5.02426
5	retention	5	207	somatosensory-abrupt	0.357574	5.04921
5	retention	5	208	somatosensory-abrupt	0.296462	5.04229
5	retention	5	209	somatosensory-abrupt	0.271723	5.00764
5	retention	5	210	somatosensory-abrupt	0.306612	5.00915
5	retention	5	211	somatosensory-abrupt	0.384012	5.01092
5	retention	5	212	somatosensory-abrupt	0.483501	4.98714
5	retention	5	213	somatosensory-abrupt	0.491692	4.97059
5	retention	5	214	somatosensory-abrupt	0.443415	4.95931
5	retention	5	215	somatosensory-abrupt	0.440626	4.95184
5	retention	5	216	somatosensory-abrupt	0.46456	4.91655
5	retention	5	217	somatosensory-abrupt	0.501571	4.8917
5	retention	5	218	somatosensory-abrupt	0.498894	4.87424
5	retention	5	219	somatosensory-abrupt	0.449317	4.83625
5	retention	5	220	somatosensory-abrupt	0.469547	4.80932
5	retention	5	221	somatosensory-abrupt	0.537994	4.8165
5	retention	5	222	somatosensory-abrupt	0.607049	4.82232
5	retention	5	223	somatosensory-abrupt	0.663595	4.80118
5	retention	5	224	somatosensory-abrupt	0.661762	4.76031
5	retention	5	225	somatosensory-abrupt	0.663754	4.72677
5	retention	5	226	somatosensory-abrupt	0.696792	4.73364
5	retention	5	227	somatosensory-abrupt	0.732642	4.71308
5	retention	5	228	somatosensory-abrupt	0.784278	4.69429
5	retention	5	229	somatosensory-abrupt	0.797672	4.68115
5	retention	5	230	somatosensory-abrupt	0.730235	4.64605
5	retention	5	231	somatosensory-abrupt	0.705102	4.59031
5	retention	5	232	somatosensory-abrupt	0.753718	4.55042
5	retention	5	233	somatosensory-abrupt	0.842495	4.52644
5	retention	5	234	somatosensory-abrupt	0.940936	4.50963
5	retention	5	235	somatosensory-abrupt	0.948137	4.49333
5	retention	5	236	somatosensory-abrupt	0.891931	4.4821
5	retention	5	237	somatosensory-abrupt	0.866522	4.44805
5	retention	5	238	somatosensory-abrupt	0.874719	4.39309
5	retention	5	239	somatosensory-abrupt	0.917803	4.4108
5	retention	5	240	somatosensory-abrupt	0.946625	4.39775
5	retention	5	241	somatosensory-abrupt	0.917956	4.358
5	retention	5	242	somatosensory-abrupt	0.912219	4.35591
5	retention	5	243	somatosensory-abrupt	0.923135	4.32846
5	retention	5	244	somatosensory-abrupt	0.957697	4.28265
5	retention	5	245	somatosensory-abrupt	1.00845	4.24979
5	retention	5	246	somatosensory-abrupt	0.989087	4.19537
5	retention	5	247	somatosensory-abrupt	0.941767	4.18277
5	retention	5	248	somatosensory-abrupt	0.939748	4.2049
5	retention	5	249	somatosensory-abrupt	0.957196	4.16403
5	retention	5	250	somatosensory-abrupt	0.979796	4.13481
5	retention	5	251	somatosensory-abrupt	0.977209	4.14495
5	retention	5	252	somatosensory-abrupt	0.919097	4.1217
5	retention	5	253	somatosensory-abrupt	0.863206	4.10528
5	retention	5	254	somatosensory-abrupt	0.853059	4.09368
5	retention	5	255	somatosensory-abrupt	0.900487	4.05918
5	retention	5	256	somatosensory-abrupt	0.929562	4.03449
5	retention	5	257	somatosensory-abrupt	0.860856	4.01239
5	retention	5	258	somatosensory-abrupt	0.7504	4.02781
5	retention	5	259	somatosensory-abrupt	0.676432	4.01276
5	retention	5	260	somatosensory-abrupt	0.651079	3.94462
5	retention	5	261	somatosensory-abrupt	0.665041	3.92202
5	retention	5	262	somatosensory-abrupt	0.616061	3.90588
5	retention	5	263	somatosensory-abrupt	0.478239	3.89457
5	retention	5	264	somatosensory-abrupt	0.400958	3.88663
5	retention	5	265	somatosensory-abrupt	0.36301	3.85463
5	retention	5	266	somatosensory-abrupt	0.3435	3.8317
5	retention	5	267	somatosensory-abrupt	0.33454	3.81082
5	retention	5	268	somatosensory-abrupt	0.214305	3.79597
5	retention	5	269	somatosensory-abrupt	0.0910836	3.79003
5	retention	5	270	somatosensory-abrupt	0.0462775	3.78603
5	retention	5	271	somatosensory-abrupt	0.0127184	3.75222
5	retention	5	272	somatosensory-abrupt	-0.00126168	3.69677
5	retention	5	273	somatosensory-abrupt	-0.0916616	3.65676
5	retention	5	274	somatosensory-abrupt	-0.24196	3.62795
5	retention	5	275	somatosensory-abrupt	-0.320557	3.63855
5	retention	5	276	somatosensory-abrupt	-0.356875	3.61522
5	retention	5	277	somatosensory-abrupt	-0.398477	3.59412
5	retention	5	278	somatosensory-abrupt	-0.471367	3.61023
5	retention	5	279	somatosensory-abrupt	-0.574799	3.59552
5	retention	5	280	somatosensory-abrupt	-0.645629	3.58511
5	retention	5	281	somatosensory-abrupt	-0.650397	3.5465
5	retention	5	282	somatosensory-abrupt	-0.614798	3.48744
5	retention	5	283	somatosensory-abrupt	-0.564899	3.44476
5	retention	5	284	somatosensory-abrupt	-0.594691	3.4453
5	retention	5	285	somatosensory-abrupt	-0.727792	3.47269
5	retention	5	286	somatosensory-abrupt	-0.805821	3.46152
5	retention	5	287	somatosensory-abrupt	-0.813917	3.42689
5	retention	5	288	somatosensory-abrupt	-0.780865	3.42878
5	retention	5	289	somatosensory-abrupt	-0.73288	3.43035
5	retention	5	290	somatosensory-abrupt	-0.774295	3.40494
5	retention	5	291	somatosensory-abrupt	-0.834027	3.35532
5	retention	5	292	somatosensory-abrupt	-0.824005	3.31952
5	retention	5	293	somatosensory-abrupt	-0.794892	3.32506
5	retention	5	294	somatosensory-abrupt	-0.743642	3.29791
5	retention	5	295	somatosensory-abrupt	-0.712122	3.24705
5	retention	5	296	somatosensory-abrupt	-0.739258	3.24168
5	retention	5	297	somatosensory-abrupt	-0.728255	3.23794
5	retention	5	298	somatosensory-abrupt	-0.678908	3.20406
5	retention	5	299	somatosensory-abrupt	-0.624195	3.17963
5	retention	5	300	somatosensory-abrupt	-0.572919	3.16207
5	retention	5	301	somatosensory-abrupt	-0.596894	3.12255
5	retention	5	302	somatosensory-abrupt	-0.639975	3.09406
5	retention	5	303	somatosensory-abrupt	-0.601237	3.10044
5	retention	5	304	somatosensory-abrupt	-0.524637	3.07382
5	retention	5	305	somatosensory-abrupt	-0.42728	3.02771
5	retention	5	306	somatosensory-abrupt	-0.372313	3.02583
5	retention	5	307	somatosensory-abrupt	-0.379089	2.99313
5	retention	5	308	somatosensory-abrupt	-0.368525	2.9696
5	retention	5	309	somatosensory-abrupt	-0.330132	2.95258
5	retention	5	310	somatosensory-abrupt	-0.257593	2.90897
5	retention	5	311	somatosensory-abrupt	-0.185375	2.90887
5	retention	5	312	somatosensory-abrupt	-0.191671	2.88194
5	retention	5	313	somatosensory-abrupt	-0.208693	2.85807
5	retention	5	314	somatosensory-abrupt	-0.172441	2.84083
5	retention	5	315	somatosensory-abrupt	-0.136442	2.80145
5	retention	5	316	somatosensory-abrupt	-0.0858284	2.77297
5	retention	5	317	somatosensory-abrupt	-0.0533223	2.75239
5	retention	5	318	somatosensory-abrupt	-0.088436	2.70606
5	retention	5	319	somatosensory-abrupt	-0.0979123	2.67253
5	retention	5	320	somatosensory-abrupt	-0.0672543	2.67979
5	retention	5	321	somatosensory-abrupt	-0.030659	2.65365
5	retention	5	322	somatosensory-abrupt	-0.000863828	2.60327
5	retention	5	323	somatosensory-abrupt	-0.0533481	2.57124
5	retention	5	324	somatosensory-abrupt	-0.107543	2.54807
5	retention	5	325	somatosensory-abrupt	-0.0845532	2.49532
5	retention	5	326	somatosensory-abrupt	-0.0648106	2.45711
5	retention	5	327	somatosensory-abrupt	-0.0464033	2.46098
5	retention	5	328	somatosensory-abrupt	-0.0599054	2.43679
5	retention	5	329	somatosensory-abrupt	-0.15792	2.38778
5	retention	5	330	somatosensory-abrupt	-0.207578	2.32068
5	retention	5	331	somatosensory-abrupt	-0.171421	2.24493
5	retention	5	332	somatosensory-abrupt	-0.0920355	2.21706
5	retention	5	333	somatosensory-abrupt	-0.0225518	2.19686
5	retention	5	334	somatosensory-abrupt	-0.0734974	2.1236
5	retention	5	335	somatosensory-abrupt	-0.180955	2.03887
5	retention	5	336	somatosensory-abrupt	-0.211184	2.03605
5	retention	5	337	somatosensory-abrupt	-0.198815	2.00244
5	retention	5	338	somatosensory-abrupt	-0.148678	1.95103
5	retention	5	339	somatosensory-abrupt	-0.119092	1.91368
5	retention	5	340	somatosensory-abrupt	-0.179446	1.82345
5	retention	5	341	somatosensory-abrupt	-0.207903	1.78953
5	retention	5	342	somatosensory-abrupt	-0.200673	1.7333
5	retention	5	343	somatosensory-abrupt	-0.196781	1.66093
5	retention	5	344	somatosensory-abrupt	-0.168926	1.60837
5	retention	5	345	somatosensory-abrupt	-0.194747	1.57023
5	retention	5	346	somatosensory-abrupt	-0.273214	1.54253
5	retention	5	347	somatosensory-abrupt	-0.278704	1.49085
5	retention	5	348	somatosensory-abrupt	-0.235418	1.42173
5	retention	5	349	somatosensory-abrupt	-0.174064	1.33993
5	retention	5	350	somatosensory-abrupt	-0.119923	1.28053
5	retention	5	351	somatosensory-abrupt	-0.141137	1.23739
5	retention	5	352	somatosensory-abrupt	-0.158896	1.17445
5	retention	5	353	somatosensory-abrupt	-0.11792	1.12876
5	retention	5	354	somatosensory-abrupt	-0.0553369	1.09557
5	retention	5	355	somatosensory-abrupt	0.0124255	1.0127
5	retention	5	356	somatosensory-abrupt	0.0341315	0.952526
5	retention	5	357	somatosensory-abrupt	0.00882566	0.904346
5	retention	5	358	somatosensory-abrupt	0.0172422	0.810585
5	retention	5	359	somatosensory-abrupt	0.0709501	0.742484
5	retention	5	360	somatosensory-abrupt	0.161201	0.720164
5	retention	5	361	somatosensory-abrupt	0.238955	0.645176
5	retention	5	362	somatosensory-abrupt	0.2322	0.590717
5	retention	5	363	somatosensory-abrupt	0.238355	0.551139
5	retention	5	364	somatosensory-abrupt	0.282889	0.463624
5	retention	5	365	somatosensory-abrupt	0.323656	0.427207
5	retention	5	366	somatosensory-abrupt	0.383023	0.369131
5	retention	5	367	somatosensory-abrupt	0.402057	0.299786
5	retention	5	368	somatosensory-abrupt	0.39337	0.276568
5	retention	5	369	somatosensory-abrupt	0.435493	0.228086
5	retention	5	370	somatosensory-abrupt	0.498505	0.165705
5	retention	5	371	somatosensory-abrupt	0.586707	0.120384
5	retention	5	372	somatosensory-abrupt	0.646134	0.0874593
5	retention	5	373	somatosensory-abrupt	0.617562	0.0319296
5	retention	5	374	somatosensory-abrupt	0.615555	-0.0400202
5	retention	5	375	somatosensory-abrupt	0.666612	-0.0606832
5	retention	5	376	somatosensory-abrupt	0.733486	-0.0756936
5	retention	5	377	somatosensory-abrupt	0.788644	-0.118206
5	retention	5	378	somatosensory-abrupt	0.798479	-0.176246
5	retention	5	379	somatosensory-abrupt	0.766558	-0.218411
5	retention	5	380	somatosensory-abrupt	0.743195	-0.221886
5	retention	5	381	somatosensory-abrupt	0.749517	-0.251561
5	retention	5	382	somatosensory-abrupt	0.731471	-0.241518
5	retention	5	383	somatosensory-abrupt	0.688448	-0.234212
5	retention	5	384	somatosensory-abrupt	0.62422	-0.260514
5	retention	5	385	somatosensory-abrupt	0.518274	-0.24801
5	retention	5	386	somatosensory-abrupt	0.445504	-0.234462
5	retention	5	387	somatosensory-abrupt	0.422844	-0.229085
5	retention	5	388	somatosensory-abrupt	0.429546	-0.225168
5	retention	5	389	somatosensory-abrupt	0.399209	-0.217854
5	retention	5	390	somatosensory-abrupt	0.280836	-0.212533
5	retention	5	391	somatosensory-abrupt	0.146648	-0.20866
5	retention	5	392	somatosensory-abrupt	0.0106351	-0.20584
5	retention	5	393	somatosensory-abrupt	-0.127616	-0.203785
5	retention	5	394	somatosensory-abrupt	-0.278528	-0.17068
5	retention	5	395	somatosensory-abrupt	-0.466673	-0.119519
5	retention	5	396	somatosensory-abrupt	-0.646844	-0.11394
5	retention	5	397	somatosensory-abrupt	-0.780266	-0.105398
5	retention	5	398	somatosensory-abrupt	-0.883771	-0.0991865
5	retention	5	399	somatosensory-abrupt	-0.94197	-0.0675685
[truncated: 167,201 more rows]

## Sheet: Fig_3B
groupName	subjnum	retentionPercent
motor-abrupt	43	41.1806
motor-abrupt	44	28.5743
motor-abrupt	46	40.0227
motor-abrupt	48	53.0196
motor-abrupt	49	44.9788
motor-abrupt	51	84.8402
motor-abrupt	52	62.0612
motor-abrupt	57	68.039
motor-abrupt	59	86.1615
motor-abrupt	62	84.7123
motor-gradual	126	38.9479
motor-gradual	127	73.1494
motor-gradual	128	60.4518
motor-gradual	129	30.8572
motor-gradual	130	37.9687
motor-gradual	131	40.4794
motor-gradual	132	88.5118
motor-gradual	135	28.4433
motor-gradual	137	65.2877
motor-gradual	138	85.789
somatosensory-gradual-24h	102	54.9125
somatosensory-gradual-24h	105	79.7791
somatosensory-gradual-24h	106	47.0754
somatosensory-gradual-24h	108	45.5659
somatosensory-gradual-24h	109	83.9946
somatosensory-gradual-24h	110	51.4746
somatosensory-gradual-24h	111	47.3864
somatosensory-gradual-24h	113	66.4528
somatosensory-gradual-24h	114	34.4335
somatosensory-gradual-24h	115	48.1034
somatosensory-abrupt	12	26.0722
somatosensory-abrupt	22	10.2042
somatosensory-abrupt	23	21.8004
somatosensory-abrupt	25	5.23071
somatosensory-abrupt	26	11.5577
somatosensory-abrupt	30	30.0204
somatosensory-abrupt	32	39.0246
somatosensory-abrupt	5	35.31
somatosensory-abrupt	7	14.6809
somatosensory-abrupt	8	48.846
somatosensory-gradual	101	2.51517
somatosensory-gradual	82	7.01111
somatosensory-gradual	83	0.638749
somatosensory-gradual	85	3.44938
somatosensory-gradual	88	8.83876
somatosensory-gradual	91	-1.95206
somatosensory-gradual	92	7.25583
somatosensory-gradual	93	0.792405
somatosensory-gradual	95	6.91206
somatosensory-gradual	99	-2.36715
sham-abrupt	10	85.5493
sham-abrupt	11	8.18638
sham-abrupt	31	51.5345
sham-abrupt	34	101.657
sham-abrupt	35	74.092
sham-abrupt	40	53.7023
sham-abrupt	41	63.2411
sham-abrupt	42	36.58
sham-abrupt	6	44.5568
sham-abrupt	64	59.579

## Sheet: Fig_3C
subjnum	trialnum	sessionName	groupName	retentionPercent
5	1	retention	somatosensory-abrupt	25.6179
5	2	retention	somatosensory-abrupt	48.6188
5	3	retention	somatosensory-abrupt	42.2215
5	4	retention	somatosensory-abrupt	41.0188
5	5	retention	somatosensory-abrupt	19.073
6	2	retention	sham-abrupt	37.0435
6	3	retention	sham-abrupt	41.8513
6	4	retention	sham-abrupt	55.8975
6	5	retention	sham-abrupt	43.4351
7	1	retention	somatosensory-abrupt	1.58035
7	2	retention	somatosensory-abrupt	11.3446
7	3	retention	somatosensory-abrupt	12.2775
7	4	retention	somatosensory-abrupt	17.1441
7	5	retention	somatosensory-abrupt	31.0582
8	1	retention	somatosensory-abrupt	50.7362
8	2	retention	somatosensory-abrupt	57.8276
8	3	retention	somatosensory-abrupt	46.9248
8	4	retention	somatosensory-abrupt	61.2185
8	5	retention	somatosensory-abrupt	27.523
10	2	retention	sham-abrupt	116.587
10	3	retention	sham-abrupt	97.3998
10	4	retention	sham-abrupt	65.5104
10	5	retention	sham-abrupt	62.7003
11	1	retention	sham-abrupt	11.7713
11	2	retention	sham-abrupt	27.8546
11	3	retention	sham-abrupt	15.0616
11	4	retention	sham-abrupt	-4.14018
11	5	retention	sham-abrupt	-9.61536
12	1	retention	somatosensory-abrupt	45.628
12	2	retention	somatosensory-abrupt	33.7103
12	3	retention	somatosensory-abrupt	18.4602
12	4	retention	somatosensory-abrupt	26.8251
12	5	retention	somatosensory-abrupt	5.73706
22	1	retention	somatosensory-abrupt	6.81772
22	2	retention	somatosensory-abrupt	20.3565
22	3	retention	somatosensory-abrupt	19.6457
22	5	retention	somatosensory-abrupt	-6.00309
23	1	retention	somatosensory-abrupt	33.897
23	2	retention	somatosensory-abrupt	8.493
23	3	retention	somatosensory-abrupt	28.8065
23	4	retention	somatosensory-abrupt	29.1056
23	5	retention	somatosensory-abrupt	8.70011
25	1	retention	somatosensory-abrupt	-15.5864
25	2	retention	somatosensory-abrupt	2.07562
25	3	retention	somatosensory-abrupt	14.7645
25	4	retention	somatosensory-abrupt	11.677
25	5	retention	somatosensory-abrupt	13.2227
26	3	retention	somatosensory-abrupt	27.9393
26	4	retention	somatosensory-abrupt	3.6851
26	5	retention	somatosensory-abrupt	3.04877
30	1	retention	somatosensory-abrupt	28.7075
30	2	retention	somatosensory-abrupt	20.8187
30	3	retention	somatosensory-abrupt	36.5704
30	4	retention	somatosensory-abrupt	35.5932
30	5	retention	somatosensory-abrupt	28.4122
31	1	retention	sham-abrupt	40.4896
31	2	retention	sham-abrupt	41.2359
31	3	retention	sham-abrupt	49.791
31	4	retention	sham-abrupt	69.2244
31	5	retention	sham-abrupt	56.9318
32	1	retention	somatosensory-abrupt	40.0991
32	2	retention	somatosensory-abrupt	36.9395
32	3	retention	somatosensory-abrupt	44.7258
32	4	retention	somatosensory-abrupt	36.6399
32	5	retention	somatosensory-abrupt	36.7185
34	1	retention	sham-abrupt	87.5279
34	2	retention	sham-abrupt	125.012
34	3	retention	sham-abrupt	94.5389
34	4	retention	sham-abrupt	118.542
34	5	retention	sham-abrupt	82.6649
35	1	retention	sham-abrupt	32.6424
35	2	retention	sham-abrupt	71.9461
35	3	retention	sham-abrupt	77.0699
35	4	retention	sham-abrupt	88.9973
35	5	retention	sham-abrupt	99.8044
40	1	retention	sham-abrupt	48.0105
40	2	retention	sham-abrupt	62.1429
40	3	retention	sham-abrupt	53.7663
40	4	retention	sham-abrupt	44.4101
40	5	retention	sham-abrupt	60.1819
41	1	retention	sham-abrupt	55.2549
41	2	retention	sham-abrupt	60.8023
41	3	retention	sham-abrupt	67.9367
41	4	retention	sham-abrupt	76.1993
41	5	retention	sham-abrupt	56.0123
42	1	retention	sham-abrupt	7.23273
42	2	retention	sham-abrupt	47.1385
42	3	retention	sham-abrupt	19.26
42	4	retention	sham-abrupt	66.4057
42	5	retention	sham-abrupt	42.8629
43	1	retention	motor-abrupt	20.5721
43	2	retention	motor-abrupt	56.5877
43	3	retention	motor-abrupt	59.2663
43	4	retention	motor-abrupt	39.7808
43	5	retention	motor-abrupt	29.6961
44	1	retention	motor-abrupt	70.2779
44	2	retention	motor-abrupt	46.6556
44	3	retention	motor-abrupt	3.99913
44	4	retention	motor-abrupt	21.1302
44	5	retention	motor-abrupt	0.808779
46	1	retention	motor-abrupt	-1.93636
46	2	retention	motor-abrupt	47.4269
46	3	retention	motor-abrupt	64.0643
46	4	retention	motor-abrupt	47.4058
46	5	retention	motor-abrupt	43.1528
48	1	retention	motor-abrupt	49.2002
48	2	retention	motor-abrupt	42.8136
48	3	retention	motor-abrupt	58.2859
48	4	retention	motor-abrupt	55.7396
48	5	retention	motor-abrupt	59.0589
49	1	retention	motor-abrupt	118.575
49	2	retention	motor-abrupt	40.6951
49	3	retention	motor-abrupt	1.53856
49	4	retention	motor-abrupt	25.4475
49	5	retention	motor-abrupt	38.6381
51	1	retention	motor-abrupt	82.4419
51	2	retention	motor-abrupt	87.2066
51	3	retention	motor-abrupt	82.3136
51	4	retention	motor-abrupt	133.95
51	5	retention	motor-abrupt	38.2882
52	1	retention	motor-abrupt	54.9128
52	2	retention	motor-abrupt	48.7596
52	3	retention	motor-abrupt	51.257
52	4	retention	motor-abrupt	70.1975
52	5	retention	motor-abrupt	85.1791
57	1	retention	motor-abrupt	68.7485
57	2	retention	motor-abrupt	66.134
57	3	retention	motor-abrupt	72.1489
57	4	retention	motor-abrupt	55.1931
57	5	retention	motor-abrupt	77.9703
59	1	retention	motor-abrupt	49.9122
59	2	retention	motor-abrupt	57.8694
59	3	retention	motor-abrupt	108.084
59	4	retention	motor-abrupt	95.9574
59	5	retention	motor-abrupt	118.984
62	1	retention	motor-abrupt	88.6389
62	2	retention	motor-abrupt	72.1995
62	3	retention	motor-abrupt	96.7405
62	4	retention	motor-abrupt	89.3816
62	5	retention	motor-abrupt	76.6009
64	1	retention	sham-abrupt	47.857
64	2	retention	sham-abrupt	53.114
64	3	retention	sham-abrupt	64.5407
64	4	retention	sham-abrupt	59.1101
64	5	retention	sham-abrupt	73.2734
82	1	retention	somatosensory-gradual	-0.0315306
82	2	retention	somatosensory-gradual	14.3644
82	3	retention	somatosensory-gradual	11.0706
82	4	retention	somatosensory-gradual	3.46938
82	5	retention	somatosensory-gradual	6.18265
83	1	retention	somatosensory-gradual	8.98268
83	2	retention	somatosensory-gradual	-2.13122
83	3	retention	somatosensory-gradual	-7.21362
83	4	retention	somatosensory-gradual	-2.41143
83	5	retention	somatosensory-gradual	5.96734
85	1	retention	somatosensory-gradual	11.3564
85	2	retention	somatosensory-gradual	-1.05908
85	3	retention	somatosensory-gradual	6.07346
85	4	retention	somatosensory-gradual	-0.615492
85	5	retention	somatosensory-gradual	1.49163
88	1	retention	somatosensory-gradual	-6.06899
88	2	retention	somatosensory-gradual	10.2431
88	3	retention	somatosensory-gradual	3.21676
88	4	retention	somatosensory-gradual	18.6025
88	5	retention	somatosensory-gradual	18.2005
91	1	retention	somatosensory-gradual	7.27251
91	2	retention	somatosensory-gradual	11.2506
91	3	retention	somatosensory-gradual	-2.97577
91	4	retention	somatosensory-gradual	-17.3877
91	5	retention	somatosensory-gradual	-7.91998
92	1	retention	somatosensory-gradual	-6.09647
92	2	retention	somatosensory-gradual	13.8244
92	3	retention	somatosensory-gradual	10.337
92	4	retention	somatosensory-gradual	9.50541
92	5	retention	somatosensory-gradual	8.70884
93	1	retention	somatosensory-gradual	-7.74239
93	2	retention	somatosensory-gradual	-1.87791
93	3	retention	somatosensory-gradual	16.4321
93	4	retention	somatosensory-gradual	5.42575
93	5	retention	somatosensory-gradual	-8.27548
95	1	retention	somatosensory-gradual	12.2365
95	2	retention	somatosensory-gradual	27.6416
95	3	retention	somatosensory-gradual	0.826996
95	4	retention	somatosensory-gradual	-10.0454
95	5	retention	somatosensory-gradual	3.90058
99	1	retention	somatosensory-gradual	-8.51328
99	2	retention	somatosensory-gradual	-6.53928
99	3	retention	somatosensory-gradual	-0.187248
99	4	retention	somatosensory-gradual	2.06375
99	5	retention	somatosensory-gradual	1.34031
101	1	retention	somatosensory-gradual	0.260447
101	2	retention	somatosensory-gradual	-0.117949
101	3	retention	somatosensory-gradual	4.60091
101	4	retention	somatosensory-gradual	1.61137
101	5	retention	somatosensory-gradual	6.22106
102	1	retention	somatosensory-gradual-24h	47.6024
102	2	retention	somatosensory-gradual-24h	56.8653
102	3	retention	somatosensory-gradual-24h	46.2701
102	4	retention	somatosensory-gradual-24h	58.9124
102	5	retention	somatosensory-gradual-24h	64.9122
105	1	retention	somatosensory-gradual-24h	61.6122
105	2	retention	somatosensory-gradual-24h	79.088
105	3	retention	somatosensory-gradual-24h	103.524
105	4	retention	somatosensory-gradual-24h	85.5675
105	5	retention	somatosensory-gradual-24h	69.1042
106	1	retention	somatosensory-gradual-24h	21.1793
106	2	retention	somatosensory-gradual-24h	46.9952
106	3	retention	somatosensory-gradual-24h	59.0789
106	4	retention	somatosensory-gradual-24h	60.8562
106	5	retention	somatosensory-gradual-24h	47.2671
108	1	retention	somatosensory-gradual-24h	27.7532
108	2	retention	somatosensory-gradual-24h	67.2339
108	3	retention	somatosensory-gradual-24h	53.3306
108	4	retention	somatosensory-gradual-24h	36.9605
108	5	retention	somatosensory-gradual-24h	42.5512
109	1	retention	somatosensory-gradual-24h	87.9503
109	2	retention	somatosensory-gradual-24h	78.7759
109	3	retention	somatosensory-gradual-24h	90.8669
109	4	retention	somatosensory-gradual-24h	74.7913
109	5	retention	somatosensory-gradual-24h	87.5887
110	1	retention	somatosensory-gradual-24h	51.41
110	2	retention	somatosensory-gradual-24h	61.8812
110	3	retention	somatosensory-gradual-24h	52.1449
110	4	retention	somatosensory-gradual-24h	50.8737
110	5	retention	somatosensory-gradual-24h	41.0631
111	1	retention	somatosensory-gradual-24h	18.3012
111	2	retention	somatosensory-gradual-24h	60.913
111	3	retention	somatosensory-gradual-24h	56.1221
111	4	retention	somatosensory-gradual-24h	47.7206
111	5	retention	somatosensory-gradual-24h	53.8749
113	1	retention	somatosensory-gradual-24h	48.7353
113	2	retention	somatosensory-gradual-24h	84.7139
113	3	retention	somatosensory-gradual-24h	72.7699
113	4	retention	somatosensory-gradual-24h	66.9161
113	5	retention	somatosensory-gradual-24h	59.1286
114	1	retention	somatosensory-gradual-24h	34.2055
114	2	retention	somatosensory-gradual-24h	38.8527
114	3	retention	somatosensory-gradual-24h	38.6948
114	4	retention	somatosensory-gradual-24h	21.6233
114	5	retention	somatosensory-gradual-24h	38.791
115	1	retention	somatosensory-gradual-24h	84.5845
115	2	retention	somatosensory-gradual-24h	39.2944
115	3	retention	somatosensory-gradual-24h	34.1921
115	4	retention	somatosensory-gradual-24h	39.7483
115	5	retention	somatosensory-gradual-24h	42.6979
126	1	retention	motor-gradual	41.8935
126	2	retention	motor-gradual	49.0583
126	3	retention	motor-gradual	36.4116
126	4	retention	motor-gradual	27.7007
126	5	retention	motor-gradual	39.6757
127	1	retention	motor-gradual	56.8487
127	2	retention	motor-gradual	76.9869
127	3	retention	motor-gradual	88.6913
127	4	retention	motor-gradual	78.2358
127	5	retention	motor-gradual	64.9842
128	1	retention	motor-gradual	63.537
128	2	retention	motor-gradual	60.2951
128	3	retention	motor-gradual	57.5959
128	4	retention	motor-gradual	59.5466
128	5	retention	motor-gradual	61.2843
129	1	retention	motor-gradual	30.3656
129	2	retention	motor-gradual	30.0926
129	3	retention	motor-gradual	31.6167
129	4	retention	motor-gradual	30.3254
129	5	retention	motor-gradual	31.8854
130	2	retention	motor-gradual	31.6635
130	3	retention	motor-gradual	38.9447
130	4	retention	motor-gradual	39.3252
130	5	retention	motor-gradual	41.9414
131	1	retention	motor-gradual	27.3371
131	2	retention	motor-gradual	38.6582
131	3	retention	motor-gradual	54.4111
131	4	retention	motor-gradual	55.9903
131	5	retention	motor-gradual	26.0003
132	1	retention	motor-gradual	49.7021
132	2	retention	motor-gradual	67.6646
132	3	retention	motor-gradual	91.187
132	4	retention	motor-gradual	102.606
132	5	retention	motor-gradual	131.399
135	1	retention	motor-gradual	8.41442
135	2	retention	motor-gradual	44.7281
135	3	retention	motor-gradual	14.3646
135	4	retention	motor-gradual	49.8611
135	5	retention	motor-gradual	24.8481
137	1	retention	motor-gradual	32.3689
137	2	retention	motor-gradual	53.9983
137	3	retention	motor-gradual	75.5939
137	4	retention	motor-gradual	82.1831
137	5	retention	motor-gradual	82.2945
138	1	retention	motor-gradual	95.9693
138	2	retention	motor-gradual	76.8793
138	3	retention	motor-gradual	87.8131
138	4	retention	motor-gradual	78.9815
138	5	retention	motor-gradual	89.3017
